# Supplementary material for: 1-Ethyl-4-{2-[1-(4-methyl­phen­yl)ethyl­idene]hydrazinyl­idene}-3,4-dihydro-1H-2λ6,1-benzothia­zine-2,2-dione
Source: Acta Crystallogr Sect E Struct Rep Online. 2013 Jan 9;69(Pt 2):o200. doi: 10.1107/S1600536813000202 (PMC3569261; doi:10.1107/S1600536813000202)
Supplement: Supplementary file 2 [file e-69-0o200-Isup2.hkl]

# 
# h,k,l, Fc-squared, Fo-squared, sigma(Fo-squared) and status flag 
# 
data_I
_shelx_title ' HS153_0m in P2(1)/n  YELLOW PRISM' 
_shelx_refln_list_code          4 
_shelx_F_calc_maximum      160.27 
_exptl_crystal_F_000       752.00 
_reflns_d_resolution_high  0.8107 
 
loop_ 
 _symmetry_equiv_pos_as_xyz 
 'x, y, z' 
 '-x+1/2, y+1/2, -z+1/2' 
 '-x, -y, -z' 
 'x-1/2, -y-1/2, z-1/2' 
 
_cell_length_a    15.9018 
_cell_length_b     7.3716 
_cell_length_c    16.8376 
_cell_angle_alpha  90.000 
_cell_angle_beta  111.644 
_cell_angle_gamma  90.000 
 
_shelx_F_squared_multiplier     1.000 
 
loop_ 
 _refln_index_h 
 _refln_index_k 
 _refln_index_l 
 _refln_F_squared_calc 
 _refln_F_squared_meas 
 _refln_F_squared_sigma 
 _refln_observed_status 
   2   0   0     3331.49     3400.16     57.03 o 
   4   0   0     3992.15     3510.14     40.51 o 
   6   0   0      631.07      520.55     19.28 o 
   8   0   0       40.89        8.72     10.41 o 
  10   0   0      224.04      193.64     10.03 o 
  12   0   0     1825.65     1891.20     53.73 o 
  14   0   0      125.64       96.40     13.88 o 
  16   0   0       30.29       39.84     10.03 o 
  18   0   0       71.40       91.00     16.19 o 
   1   1   0     5730.54     5664.76     31.74 o 
   2   1   0       12.34       20.18      0.67 o 
   3   1   0     6566.83     6288.41     33.80 o 
   4   1   0        4.50        2.16      0.80 o 
   5   1   0        7.50       20.70      1.59 o 
   6   1   0      117.53      115.79      3.03 o 
   7   1   0      185.50      200.20      3.79 o 
   8   1   0       31.56       27.89      1.77 o 
   9   1   0      110.65       99.83      5.82 o 
  10   1   0      262.28      290.83      5.75 o 
  11   1   0      314.99      308.15     12.69 o 
  12   1   0      683.39      698.56     17.26 o 
  13   1   0      919.10      956.75     25.53 o 
  14   1   0        1.02       -1.86      3.70 o 
  15   1   0      130.08      120.85     17.87 o 
  16   1   0        0.71        1.53      5.01 o 
  17   1   0       36.48       45.50      8.01 o 
  18   1   0       15.40       23.19      6.79 o 
   0   2   0      341.22      317.23      5.38 o 
   1   2   0     2733.20     2620.03     18.64 o 
   2   2   0     3456.38     3442.89     21.15 o 
   3   2   0      545.82      460.29      3.96 o 
   4   2   0     1121.03     1277.42      9.38 o 
   5   2   0     1397.38     1391.96     10.78 o 
   6   2   0       72.70       64.34      2.32 o 
   7   2   0      924.43      971.59     11.05 o 
   8   2   0      103.64      130.83      3.64 o 
   9   2   0      169.35      182.83      4.35 o 
  10   2   0      466.72      481.35      7.65 o 
  11   2   0        0.60        1.47      1.94 o 
  12   2   0      119.03      116.13      6.70 o 
  13   2   0       34.63       34.81      5.30 o 
  14   2   0        0.51        0.78      2.91 o 
  15   2   0       71.00       61.88      5.69 o 
  16   2   0       19.82       19.64      4.34 o 
  17   2   0       24.65       23.34      4.48 o 
   1   3   0        0.45        0.76      0.86 o 
   2   3   0      516.99      445.21      6.37 o 
   3   3   0      834.35      930.95      9.42 o 
   4   3   0     3104.17     3691.72     30.06 o 
   5   3   0     3923.63     4200.44     31.53 o 
   6   3   0      132.10      163.64      3.08 o 
   7   3   0       83.46       92.37      2.92 o 
   8   3   0      217.05      213.34      4.60 o 
   9   3   0      134.47      150.47      4.73 o 
  10   3   0      311.12      312.19      6.26 o 
  11   3   0        0.73        1.63      1.62 o 
  12   3   0       72.52       65.46      3.71 o 
  13   3   0        3.08        3.10      2.08 o 
  14   3   0        0.25        4.24      3.78 o 
  15   3   0       19.19       14.18      5.22 o 
  16   3   0       28.35       23.58      4.32 o 
  17   3   0       30.58       36.14      5.34 o 
   0   4   0       30.26       38.35      8.87 o 
   1   4   0        2.21        2.36      1.20 o 
   2   4   0      356.31      457.42      9.21 o 
   3   4   0      953.08     1053.23     13.86 o 
   4   4   0      685.11      660.06     10.28 o 
   5   4   0       88.15       93.58      3.22 o 
   6   4   0      270.63      243.63      4.30 o 
   7   4   0       13.61       15.01      1.46 o 
   8   4   0      566.54      546.66      7.26 o 
   9   4   0      121.12      122.42      4.05 o 
  10   4   0       15.13       22.53      2.25 o 
  11   4   0      335.73      316.43      8.17 o 
  12   4   0       87.61       98.32      5.12 o 
  13   4   0        0.38       -3.03      2.20 o 
  14   4   0       37.28       37.80      4.22 o 
  15   4   0        3.52        2.61      2.75 o 
  16   4   0      157.80      212.57      9.08 o 
   1   5   0      311.13      270.47      8.13 o 
   2   5   0       38.09       48.50      4.06 o 
   3   5   0       31.24       38.85      3.41 o 
   4   5   0       34.09       44.04      3.05 o 
   5   5   0      569.18      569.42     10.26 o 
   6   5   0        5.37        9.19      2.21 o 
   7   5   0       72.59       91.57      6.06 o 
   8   5   0       44.06       45.81      3.29 o 
   9   5   0        3.95        2.65      2.17 o 
  10   5   0        2.45        4.96      1.99 o 
  11   5   0       32.07       35.03      5.57 o 
  12   5   0        0.21       -0.48      2.33 o 
  13   5   0       56.87       58.25      5.44 o 
  14   5   0       17.23       28.32      8.92 o 
  15   5   0        0.37       -4.23      2.82 o 
   0   6   0      196.50      158.09     19.54 o 
   1   6   0       14.30       13.30      3.23 o 
   2   6   0       33.43       20.33      3.68 o 
   3   6   0       33.78       35.79      4.35 o 
   4   6   0       46.17       51.59      5.01 o 
   5   6   0      185.88      194.35      8.53 o 
   6   6   0        0.08       -0.91      1.97 o 
   7   6   0       66.11       48.44      5.64 o 
   8   6   0       82.62       80.23      5.31 o 
   9   6   0        6.44       -0.06      2.57 o 
  10   6   0       59.07       60.65      5.94 o 
  11   6   0       58.96       51.21      5.32 o 
  12   6   0      121.87      125.19     13.21 o 
  13   6   0        0.74        3.52      3.57 o 
   1   7   0      254.30      237.50     17.63 o 
   2   7   0        1.51       12.28      4.56 o 
   3   7   0        0.09        0.96      2.94 o 
   4   7   0       30.42       35.81      6.02 o 
   5   7   0       13.16       13.17      3.57 o 
   6   7   0       34.51       37.13      5.30 o 
   7   7   0        0.00        2.74      3.03 o 
   8   7   0        1.38       -0.76      3.00 o 
   9   7   0        0.06        6.43      3.97 o 
  10   7   0        0.25       -4.52      3.07 o 
  11   7   0       67.66       66.44      7.47 o 
   0   8   0      254.75      328.78     31.88 o 
   1   8   0       24.81       10.28     11.31 o 
   2   8   0        0.04       -7.22      4.81 o 
   3   8   0       12.86       16.16      7.61 o 
   4   8   0        1.67        3.39      3.29 o 
   5   8   0       34.70       45.25      5.68 o 
   6   8   0        6.80        7.33      3.81 o 
   7   8   0       18.00       14.45      4.31 o 
   8   8   0        0.12        1.37      3.62 o 
   1   9   0       13.54        5.66      7.27 o 
   2   9   0        6.24       17.56      8.36 o 
 -17   0   1      101.29      102.82     15.68 o 
 -15   0   1        3.54        7.97      5.91 o 
 -13   0   1      739.93      722.34     30.33 o 
 -11   0   1       18.52       17.32      4.18 o 
  -9   0   1        1.94        3.73      2.81 o 
  -5   0   1      184.87      249.86     10.54 o 
  -3   0   1     4786.58     4752.12     80.72 o 
  -1   0   1     1043.01     1051.89     20.82 o 
   1   0   1     8719.33     8098.63     67.27 o 
   3   0   1    14013.54    13418.30    110.86 o 
   5   0   1     1072.96     1058.72     14.08 o 
   7   0   1      205.37      164.93      5.46 o 
   9   0   1        0.03        0.28      1.22 o 
  11   0   1       57.91       62.54     12.08 o 
  13   0   1      713.66      683.53     30.33 o 
  15   0   1       20.19       15.94      7.71 o 
  17   0   1       16.35       22.36      9.25 o 
 -18   1   1        6.33        2.34     12.47 o 
 -17   1   1        5.08        8.64      5.44 o 
 -16   1   1        1.75       -4.42      6.43 o 
 -15   1   1       37.61       40.37      7.00 o 
 -14   1   1      550.36      512.34     25.71 o 
 -13   1   1       25.17       35.86      6.00 o 
 -12   1   1      107.99       91.41      6.09 o 
 -11   1   1      366.83      369.40     11.06 o 
 -10   1   1      437.24      419.71     10.18 o 
  -9   1   1     1223.07     1293.59     14.48 o 
  -8   1   1      404.31      468.31      9.36 o 
  -7   1   1     5294.20     5788.10     46.94 o 
  -6   1   1     2410.38     2292.70     20.27 o 
  -5   1   1        0.02       -1.07      0.71 o 
  -4   1   1      145.76      151.46      2.96 o 
  -3   1   1       15.64       22.98      1.03 o 
  -2   1   1     6550.58     6310.07     35.23 o 
  -1   1   1      109.55       92.02      1.00 o 
   0   1   1      381.11      308.52      3.88 o 
   1   1   1     4707.04     4840.30     28.17 o 
   2   1   1     5799.86     6033.15     33.48 o 
   3   1   1     1397.25     1225.32      8.56 o 
   4   1   1      264.88      256.89      4.16 o 
   5   1   1      416.08      435.49      5.67 o 
   6   1   1      396.55      370.16      5.14 o 
   7   1   1      216.00      205.28      4.01 o 
   8   1   1       66.40       75.42      2.88 o 
   9   1   1       42.17       55.46      2.63 o 
  10   1   1      220.76      236.52      4.51 o 
  11   1   1      532.39      491.43      9.72 o 
  12   1   1     1089.51     1086.25     26.99 o 
  13   1   1      660.84      669.27     21.27 o 
  14   1   1       84.32       78.44      9.07 o 
  15   1   1       44.43       44.25      7.39 o 
  16   1   1        5.51        4.36      4.69 o 
  17   1   1        4.85        5.02      8.35 o 
 -18   2   1       21.90       19.04      6.54 o 
 -17   2   1        5.26        7.40      3.86 o 
 -16   2   1       80.35      103.48     10.91 o 
 -15   2   1        0.46        1.03      4.09 o 
 -14   2   1       20.09       22.83      9.90 o 
 -13   2   1       87.75       91.27      8.84 o 
 -12   2   1     1447.08     1483.08     22.28 o 
 -11   2   1      581.66      596.25     17.36 o 
 -10   2   1      518.54      484.50      8.41 o 
  -9   2   1       50.90       47.57      3.02 o 
  -8   2   1      190.47      191.93      4.37 o 
  -7   2   1       59.59       76.35      2.35 o 
  -6   2   1      114.32      126.29      2.63 o 
  -5   2   1      544.35      615.13      5.67 o 
  -4   2   1     3933.77     3828.17     23.86 o 
  -3   2   1      470.52      471.50      3.63 o 
  -2   2   1     1811.19     1754.99     11.48 o 
  -1   2   1     1032.48      981.94      7.44 o 
   0   2   1     2050.87     1999.69     15.98 o 
   1   2   1       26.05       17.64      0.94 o 
   2   2   1     1896.74     1821.30     11.29 o 
   3   2   1      231.16      263.89      3.13 o 
   4   2   1      947.75      912.22      8.05 o 
   5   2   1     2583.12     2781.64     20.84 o 
   6   2   1     1503.88     1685.35     14.43 o 
   7   2   1      781.21      815.79      8.69 o 
   8   2   1     1611.40     1640.29     14.69 o 
   9   2   1      214.87      260.72      4.88 o 
  10   2   1      112.55      116.25      4.49 o 
  11   2   1      335.51      346.18      6.99 o 
  12   2   1      478.98      452.42     11.54 o 
  13   2   1       10.17        3.11      2.89 o 
  14   2   1        5.40        2.52      3.02 o 
  15   2   1        0.45        2.20      3.05 o 
  16   2   1       84.03       88.25      9.43 o 
  17   2   1        8.49        8.25      6.12 o 
 -17   3   1        0.11       -1.11      2.99 o 
 -16   3   1       21.85       19.79      8.24 o 
 -15   3   1      131.24      134.04      7.01 o 
 -14   3   1       36.17       46.38      4.44 o 
 -13   3   1       40.57       48.95      5.29 o 
 -12   3   1       25.36       23.63      2.51 o 
 -11   3   1      254.65      255.65      5.75 o 
 -10   3   1       93.57       97.14      5.08 o 
  -9   3   1      740.36      761.84     10.79 o 
  -8   3   1        3.07        2.42      1.06 o 
  -7   3   1      316.68      305.16      4.77 o 
  -6   3   1      307.31      332.37      4.24 o 
  -5   3   1        2.26        1.15      0.80 o 
  -4   3   1      952.76      986.93     11.17 o 
  -3   3   1     2924.43     2950.97     27.24 o 
  -2   3   1      251.55      254.00      9.65 o 
  -1   3   1      316.74      254.69      3.58 o 
   0   3   1       83.81      103.10      6.91 o 
   1   3   1      338.54      265.29      5.41 o 
   2   3   1        8.16        5.99      0.93 o 
   3   3   1       98.25      101.67      2.36 o 
   4   3   1      499.49      564.25      5.73 o 
   5   3   1      128.10      127.45      2.88 o 
   6   3   1      224.97      222.19      4.26 o 
   7   3   1      394.13      435.53      6.69 o 
   8   3   1      114.98      125.62      5.08 o 
   9   3   1     1107.35     1124.72     13.27 o 
  10   3   1        0.01        0.09      1.45 o 
  11   3   1       34.39       41.40      3.01 o 
  12   3   1       11.68        9.97      2.30 o 
  13   3   1       70.21       61.58      4.86 o 
  14   3   1        0.15       -1.77      2.53 o 
  15   3   1        0.05        0.88      3.09 o 
  16   3   1        3.84        1.15      3.21 o 
 -16   4   1        2.24        1.92      4.32 o 
 -15   4   1       21.88       19.43      3.66 o 
 -14   4   1       13.23       12.13      2.92 o 
 -13   4   1       59.06       76.67      5.09 o 
 -12   4   1       19.10       21.45      2.82 o 
 -11   4   1        3.51        1.06      1.84 o 
 -10   4   1        0.01        0.50      1.38 o 
  -9   4   1      293.96      299.94      5.28 o 
  -8   4   1      121.94      125.08      3.29 o 
  -7   4   1        0.36        0.40      0.82 o 
  -6   4   1      198.47      197.55      5.31 o 
  -5   4   1      189.93      186.99      4.26 o 
  -4   4   1      153.45      177.34      5.00 o 
  -3   4   1     1782.50     1916.26     19.60 o 
  -2   4   1      542.87      621.54     15.25 o 
  -1   4   1      190.26      190.68      4.95 o 
   0   4   1       17.03       20.63      2.79 o 
   1   4   1      112.49      135.04      4.36 o 
   2   4   1     1047.28     1064.99     12.32 o 
   3   4   1      201.59      185.98      7.88 o 
   4   4   1      143.72      130.60      3.26 o 
   5   4   1      152.94      163.06      4.31 o 
   6   4   1       22.32       21.37      1.69 o 
   7   4   1       12.53        5.25      1.37 o 
   8   4   1       30.06       35.40      2.45 o 
   9   4   1        0.47        1.90      1.55 o 
  10   4   1       75.67       57.17      3.31 o 
  11   4   1       61.64       62.20      4.23 o 
  12   4   1       43.47       47.01      3.89 o 
  13   4   1        2.31        5.68      3.49 o 
  14   4   1       13.78       21.70      3.54 o 
  15   4   1       13.50       17.23      3.63 o 
  16   4   1        2.24        3.88      4.05 o 
 -15   5   1       25.67       36.58      4.94 o 
 -14   5   1       17.93       14.73      3.64 o 
 -13   5   1        0.94       -3.30      2.20 o 
 -12   5   1       14.93       12.59      2.79 o 
 -11   5   1        3.46       -1.83      2.04 o 
 -10   5   1       50.40       55.95      4.33 o 
  -9   5   1      250.40      279.60      7.73 o 
  -8   5   1       37.53       38.60      3.51 o 
  -7   5   1       62.57       65.37      5.51 o 
  -6   5   1      128.03      139.96      6.86 o 
  -5   5   1      198.40      202.28      9.31 o 
  -4   5   1        5.50        3.59      1.66 o 
  -3   5   1       44.24       44.61      2.62 o 
  -2   5   1       29.93       26.05      2.47 o 
  -1   5   1       10.48        7.12      1.54 o 
   0   5   1        4.12        3.56      1.22 o 
   1   5   1       78.46       82.85      4.09 o 
   2   5   1      279.63      246.75      7.12 o 
   3   5   1       57.87       47.18      3.78 o 
   4   5   1        3.69       -2.10      1.46 o 
   5   5   1       21.01       18.46      2.78 o 
   6   5   1      432.26      459.97      7.93 o 
   7   5   1       76.48       79.51      4.00 o 
   8   5   1      107.03      101.10      5.27 o 
   9   5   1       76.48       55.82      5.47 o 
  10   5   1        0.36       -1.85      1.76 o 
  11   5   1       14.31        7.88      2.84 o 
  12   5   1        1.51       -3.03      2.33 o 
  13   5   1        0.94       -0.03      2.80 o 
  14   5   1       48.22       60.47      5.99 o 
 -14   6   1        0.07        5.57      5.66 o 
 -13   6   1       16.63       18.18      4.42 o 
 -12   6   1      162.21      173.61      8.47 o 
 -11   6   1      101.02      104.20      6.83 o 
 -10   6   1       39.53       48.29      4.30 o 
  -9   6   1        2.88        6.17      4.97 o 
  -8   6   1        7.61        9.20      2.73 o 
  -7   6   1       51.97       51.46      4.98 o 
  -6   6   1       11.44       11.23      2.51 o 
  -5   6   1       51.72       68.94      4.34 o 
  -4   6   1       38.61       37.87      3.24 o 
  -3   6   1      493.06      483.64     12.20 o 
  -2   6   1       75.48       73.88      5.55 o 
  -1   6   1      344.78      288.18     15.72 o 
   0   6   1        4.14        6.04      2.12 o 
   1   6   1      149.46      155.80      6.64 o 
   2   6   1       15.87       20.35      2.88 o 
   3   6   1       12.89       14.08      3.51 o 
   4   6   1       42.41       42.69      4.82 o 
   5   6   1        0.92       -3.57      2.38 o 
   6   6   1       93.94       84.08      6.32 o 
   7   6   1       18.13       10.46      4.65 o 
   8   6   1      126.12      117.82     11.80 o 
   9   6   1       53.97       61.66      5.45 o 
  10   6   1       11.71       11.37      3.56 o 
  11   6   1        2.62        5.16      3.20 o 
  12   6   1        0.06       -0.47      3.33 o 
  13   6   1        5.43        2.92      3.70 o 
 -11   7   1       98.02      110.34      8.93 o 
 -10   7   1        6.53        2.88      3.26 o 
  -9   7   1        6.02        2.81      3.14 o 
  -8   7   1        0.65       -0.67      2.87 o 
  -7   7   1      138.25      124.01      8.70 o 
  -6   7   1        0.07       -1.91      2.58 o 
  -5   7   1        0.59       -2.76      3.13 o 
  -4   7   1       92.93       96.66      6.92 o 
  -3   7   1      124.45      133.92      7.70 o 
  -2   7   1      169.96      131.43     13.27 o 
  -1   7   1        3.78        7.27      5.81 o 
   0   7   1      116.85       94.30     11.71 o 
   1   7   1      896.66      829.67     28.78 o 
   2   7   1      441.16      485.48     13.92 o 
   3   7   1       23.77       14.64      4.49 o 
   4   7   1        0.45       -2.15      4.46 o 
   5   7   1       21.96       10.24      3.95 o 
   6   7   1        8.70        8.23      3.56 o 
   7   7   1       75.88       83.67      6.76 o 
   8   7   1        2.22        3.36      3.77 o 
   9   7   1       21.48       18.94      5.27 o 
  10   7   1        0.19       -0.85      6.04 o 
  11   7   1        2.37        2.63      3.86 o 
  -8   8   1       31.32       30.43      5.02 o 
  -7   8   1        0.49       -1.72      3.35 o 
  -6   8   1        9.99       13.30      4.19 o 
  -5   8   1       41.73       52.28      5.99 o 
  -4   8   1       29.06       27.54      8.37 o 
  -3   8   1        0.25       -0.56      5.81 o 
  -2   8   1        1.29       -5.51      5.63 o 
  -1   8   1        6.92       13.96      7.71 o 
   0   8   1       91.14       93.99     12.84 o 
   1   8   1        3.35        1.85      5.92 o 
   2   8   1       79.38       90.15     12.17 o 
   3   8   1       34.73       37.02      5.39 o 
   4   8   1       42.51       45.84      6.43 o 
   5   8   1       10.02        7.38      3.63 o 
   6   8   1        2.51       -2.18      3.36 o 
   7   8   1        5.26        4.09      4.11 o 
   8   8   1       37.91       40.75      6.54 o 
  -2   9   1        8.49        2.75     16.45 o 
  -1   9   1        0.69        1.18     22.11 o 
   0   9   1       10.44       21.52      9.17 o 
   1   9   1        2.48        6.98      7.03 o 
   2   9   1        0.69       -3.42      6.17 o 
 -18   0   2       17.80       12.34      8.23 o 
 -16   0   2      213.20      248.84     19.54 o 
 -14   0   2       18.36        4.11      5.40 o 
 -12   0   2      330.26      326.84     14.78 o 
 -10   0   2      131.17      137.42     20.05 o 
  -8   0   2      613.24      463.56     33.55 o 
  -4   0   2     6381.01     6201.86    116.45 o 
  -2   0   2    10938.97    10453.77    140.75 o 
   0   0   2    13740.60    13045.55     81.31 o 
   2   0   2     3930.38     4077.78     31.97 o 
   4   0   2       48.38       16.75      3.56 o 
   6   0   2        0.05       -3.04      2.03 o 
   8   0   2        0.09       -1.62      1.33 o 
  10   0   2       14.25        9.04      4.47 o 
  12   0   2      303.98      344.21     20.82 o 
  14   0   2      669.04      671.70     31.36 o 
  16   0   2       85.63       97.17     15.42 o 
 -18   1   2       49.70       59.02      9.07 o 
 -17   1   2        0.85        3.86      4.73 o 
 -16   1   2       10.97        8.44      4.61 o 
 -15   1   2       14.77        6.91      4.63 o 
 -14   1   2       27.67       23.05      5.72 o 
 -13   1   2       64.61       60.72      6.23 o 
 -12   1   2      113.09       93.73     10.20 o 
 -11   1   2      545.31      525.43     18.48 o 
 -10   1   2      267.91      272.43      8.11 o 
  -9   1   2      635.65      662.49     12.28 o 
  -8   1   2       15.54        8.58      2.40 o 
  -7   1   2       69.53      100.26      3.01 o 
  -6   1   2     2048.25     2069.70     18.64 o 
  -5   1   2       39.51       42.75      2.06 o 
  -4   1   2      380.91      387.91      4.48 o 
  -3   1   2     6659.61     6645.38     52.37 o 
  -2   1   2     1529.92     1444.80      9.59 o 
  -1   1   2     5347.28     5041.93     25.73 o 
   0   1   2        0.17       -0.58      0.38 o 
   1   1   2    22289.17    20972.15    103.95 o 
   2   1   2    11012.41    11206.58     59.84 o 
   3   1   2       11.65       12.30      0.86 o 
   4   1   2       79.15       80.01      2.10 o 
   5   1   2      559.55      700.34      8.23 o 
   6   1   2      385.01      428.32      6.45 o 
   7   1   2      933.51      960.33     11.21 o 
   8   1   2       36.54       31.40      2.12 o 
   9   1   2      196.05      194.51      4.22 o 
  10   1   2      401.28      413.60      7.08 o 
  11   1   2      199.30      191.36      7.90 o 
  12   1   2        3.15        1.29      3.99 o 
  13   1   2      382.06      389.79     25.32 o 
  14   1   2      185.30      176.74     13.25 o 
  15   1   2       32.93       41.58     11.82 o 
  16   1   2        0.21       -0.23      6.43 o 
  17   1   2       21.11       21.81     10.15 o 
 -18   2   2        0.02       -0.05      4.26 o 
 -17   2   2       40.87       30.04      6.88 o 
 -16   2   2       36.42       27.31      6.63 o 
 -15   2   2        3.69       -1.29      3.45 o 
 -14   2   2      209.65      185.67     11.98 o 
 -13   2   2       48.08       53.00      5.01 o 
 -12   2   2        4.64        5.87      3.00 o 
 -11   2   2      600.36      581.35     14.60 o 
 -10   2   2      571.77      595.69     10.20 o 
  -9   2   2      695.96      700.32     10.87 o 
  -8   2   2      216.06      232.34      5.20 o 
  -7   2   2      199.99      183.87      4.28 o 
  -6   2   2      735.56      733.56      7.89 o 
  -5   2   2     1476.39     1372.85     12.20 o 
  -4   2   2     6111.87     6396.48     40.24 o 
  -3   2   2      366.39      329.32      3.36 o 
  -2   2   2        3.31       -0.63      0.48 o 
  -1   2   2      556.71      473.32      4.38 o 
   0   2   2      907.73     1020.58      9.52 o 
   1   2   2     4352.73     4378.22     30.01 o 
   2   2   2       99.37      106.22      1.84 o 
   3   2   2        7.50        7.45      0.66 o 
   4   2   2      612.39      657.71      5.70 o 
   5   2   2     1577.93     1857.68     13.65 o 
   6   2   2      178.84      235.50      3.91 o 
   7   2   2      849.37      947.93      9.97 o 
   8   2   2      151.06      155.76      4.03 o 
   9   2   2       23.62       23.12      2.15 o 
  10   2   2      202.02      220.58      5.90 o 
  11   2   2      233.12      256.59      8.97 o 
  12   2   2      187.21      179.09      7.24 o 
  13   2   2       21.08       17.97      4.97 o 
  14   2   2       39.03       30.40      4.33 o 
  15   2   2       21.09       29.58      4.68 o 
  16   2   2        0.02        1.62      3.05 o 
  17   2   2       12.24       10.38      4.04 o 
 -17   3   2        1.37        1.50      3.20 o 
 -16   3   2       34.48       38.36      7.47 o 
 -15   3   2       16.27       22.77      3.60 o 
 -14   3   2       10.41       10.16      2.83 o 
 -13   3   2       17.99       15.87      3.36 o 
 -12   3   2       16.64       17.55      2.21 o 
 -11   3   2        0.46       -2.14      1.43 o 
 -10   3   2      101.58      111.13      3.52 o 
  -9   3   2      125.79      110.99      3.97 o 
  -8   3   2        1.63        2.10      1.01 o 
  -7   3   2      193.07      195.82      3.81 o 
  -6   3   2     2369.31     2530.45     18.84 o 
  -5   3   2      829.83      992.30      9.95 o 
  -4   3   2      563.09      618.16      7.10 o 
  -3   3   2      183.83      201.91      5.54 o 
  -2   3   2        1.02        7.53      1.10 o 
  -1   3   2     1870.49     1928.81     16.59 o 
   0   3   2       16.15        3.49      0.95 o 
   1   3   2       48.55       38.71      1.75 o 
   2   3   2      283.30      239.73      4.48 o 
   3   3   2       43.50       52.11      1.89 o 
   4   3   2       96.18       72.09      2.07 o 
   5   3   2     1022.77     1117.57     10.80 o 
   6   3   2      739.22      735.69      7.74 o 
   7   3   2      245.09      262.33      4.98 o 
   8   3   2       43.01       42.07      2.52 o 
   9   3   2       81.58       90.35      3.75 o 
  10   3   2      118.85      120.41      4.50 o 
  11   3   2       25.15       20.55      2.47 o 
  12   3   2      237.49      225.65      9.71 o 
  13   3   2       74.36       83.83      5.61 o 
  14   3   2        4.28        1.10      4.56 o 
  15   3   2        2.50        0.56      3.05 o 
  16   3   2        0.76        0.53      3.25 o 
 -16   4   2       71.34       88.37      6.16 o 
 -15   4   2        0.16        1.14      2.40 o 
 -14   4   2        0.53       -2.51      2.01 o 
 -13   4   2       75.57       81.57      5.13 o 
 -12   4   2       57.68       48.03      3.53 o 
 -11   4   2       23.99       21.98      2.58 o 
 -10   4   2      365.22      373.99      6.11 o 
  -9   4   2      268.13      274.30      4.89 o 
  -8   4   2      535.31      529.27      6.65 o 
  -7   4   2        2.52        5.07      0.94 o 
  -6   4   2      122.89      100.33      3.51 o 
  -5   4   2      262.95      276.04      6.26 o 
  -4   4   2      154.40      180.75      4.98 o 
  -3   4   2      109.97       95.55      3.48 o 
  -2   4   2       11.47       21.02      1.83 o 
  -1   4   2       35.24       38.08      3.11 o 
   0   4   2      336.71      369.15      8.43 o 
   1   4   2       61.70       68.40      2.40 o 
   2   4   2       21.47       27.44      1.92 o 
   3   4   2       65.04       64.95      2.59 o 
   4   4   2      564.03      584.43      7.01 o 
   5   4   2      403.90      398.93      6.15 o 
   6   4   2       49.94       40.26      2.17 o 
   7   4   2      343.25      337.06      5.72 o 
   8   4   2      258.13      261.20      7.91 o 
   9   4   2        1.77        0.78      1.46 o 
  10   4   2      203.68      169.51      7.23 o 
  11   4   2       52.38       68.73      4.53 o 
  12   4   2       64.63       64.10      4.94 o 
  13   4   2        1.66        3.46      2.86 o 
  14   4   2       37.76       31.21      4.25 o 
  15   4   2        1.49        4.90      3.97 o 
 -15   5   2       45.75       54.86      5.42 o 
 -14   5   2        5.27        4.38      3.27 o 
 -13   5   2        4.08        1.14      3.84 o 
 -12   5   2        0.83       -0.22      2.02 o 
 -11   5   2      283.84      301.53      6.54 o 
 -10   5   2      844.28      809.95     13.94 o 
  -9   5   2      320.09      334.40     10.50 o 
  -8   5   2       71.33       66.12      4.25 o 
  -7   5   2        4.92        7.11      2.10 o 
  -6   5   2      107.62      103.96      4.69 o 
  -5   5   2      124.23      115.43      4.65 o 
  -4   5   2       24.16       22.74      2.54 o 
  -3   5   2      400.83      424.91      7.15 o 
  -2   5   2      188.27      195.77      5.07 o 
  -1   5   2       54.38       55.25      4.53 o 
   0   5   2        0.00       -0.13      1.07 o 
   1   5   2      222.63      199.62      6.98 o 
   2   5   2      366.05      366.37      6.48 o 
   3   5   2        6.02        1.27      1.57 o 
   4   5   2       30.14       41.31      2.26 o 
   5   5   2      218.48      213.72      6.85 o 
   6   5   2        5.24        1.15      2.87 o 
   7   5   2       20.51       24.80      2.91 o 
   8   5   2        4.60        6.30      2.16 o 
   9   5   2      338.78      291.19      9.98 o 
  10   5   2      118.88      113.23      6.15 o 
  11   5   2        0.28        3.82      2.23 o 
  12   5   2       11.92        8.73      3.75 o 
  13   5   2       86.41       79.13      6.53 o 
  14   5   2        0.37        0.94      3.12 o 
 -14   6   2        1.84        3.27      3.34 o 
 -13   6   2       15.28       12.91      3.99 o 
 -12   6   2        3.68        2.56      2.80 o 
 -11   6   2        7.39        5.25      2.89 o 
 -10   6   2        7.59       28.50     19.10 o 
  -9   6   2       32.10       28.07      3.51 o 
  -8   6   2       68.71       92.27      5.39 o 
  -7   6   2       49.94       54.67      4.15 o 
  -6   6   2       19.19       25.15      4.97 o 
  -5   6   2       16.92       13.80      2.61 o 
  -4   6   2       78.57       76.40      4.53 o 
  -3   6   2        0.92       -0.69      2.29 o 
  -2   6   2        0.43        0.07      4.45 o 
  -1   6   2       19.72       19.68      6.29 o 
   0   6   2      120.97      123.38      4.72 o 
   1   6   2       13.10       14.06      1.79 o 
   2   6   2      782.50      766.63     13.59 o 
   3   6   2      427.87      435.89     15.32 o 
   4   6   2       49.96       28.27      3.56 o 
   5   6   2       76.22       76.62      5.09 o 
   6   6   2       68.55       80.90      7.45 o 
   7   6   2      231.96      228.28     11.31 o 
   8   6   2       32.23       24.41      6.17 o 
   9   6   2      182.52      184.48     10.20 o 
  10   6   2       87.66      102.12      8.25 o 
  11   6   2        8.13       10.83      3.71 o 
  12   6   2       28.89       26.39      4.98 o 
 -12   7   2        0.10       -0.51      7.97 o 
 -11   7   2        0.17       -2.43      3.00 o 
 -10   7   2        6.80        9.29      3.53 o 
  -9   7   2        0.08        0.13      2.75 o 
  -8   7   2       37.84       51.16      6.48 o 
  -7   7   2        0.56        3.43      3.11 o 
  -6   7   2      178.88      164.22     13.70 o 
  -5   7   2        1.83        0.97      2.86 o 
  -4   7   2      141.08      172.58      8.30 o 
  -3   7   2      216.42      222.44     18.64 o 
  -2   7   2        2.50        3.11      5.71 o 
  -1   7   2        7.80        8.35      5.87 o 
   0   7   2        9.62        8.05      6.04 o 
   1   7   2       51.30       59.18      5.93 o 
   2   7   2      110.85      119.95      8.14 o 
   3   7   2       15.02       14.99      3.87 o 
   4   7   2       35.42       21.92      5.80 o 
   5   7   2       10.58       15.08      3.84 o 
   6   7   2       12.66       17.48      6.04 o 
   7   7   2        8.17        4.95      4.26 o 
   8   7   2        4.76        0.52      3.65 o 
   9   7   2       22.09       17.17      4.98 o 
  10   7   2       10.49       25.16      6.17 o 
  -9   8   2       12.59       16.70      6.81 o 
  -8   8   2       11.18       12.21      7.09 o 
  -7   8   2       31.45       32.88     24.29 o 
  -6   8   2       93.50       74.97     11.33 o 
  -5   8   2      133.78      162.41     11.01 o 
  -4   8   2        0.86       -7.10      5.91 o 
  -3   8   2        0.01       -1.61      9.25 o 
  -2   8   2       48.29       51.02     10.14 o 
  -1   8   2      235.46      252.47     19.62 o 
   0   8   2       11.38        8.53      6.67 o 
   1   8   2       31.89       30.69     12.60 o 
   2   8   2        0.08       -0.35      3.15 o 
   3   8   2        1.50       -0.18      3.07 o 
   4   8   2       30.00       26.78      4.80 o 
   5   8   2       28.17       37.76      6.16 o 
   6   8   2       13.44       10.79      5.27 o 
   7   8   2       39.52       61.91      7.63 o 
  -2   9   2       28.41       36.54      9.72 o 
  -1   9   2        4.78        4.91      7.10 o 
   0   9   2        0.01       -0.39      6.73 o 
   1   9   2        1.73       -0.52      6.40 o 
 -19   0   3        1.01       -3.34      6.17 o 
 -17   0   3       57.42       56.30     12.08 o 
 -15   0   3       24.64       13.62      6.68 o 
 -13   0   3      561.63      529.03     24.68 o 
 -11   0   3      547.31      595.04     18.08 o 
  -9   0   3      466.80      322.04     11.52 o 
  -7   0   3     1789.74     1930.99     40.23 o 
  -5   0   3    10324.65     9994.03    185.34 o 
  -3   0   3     6594.26     6833.68    112.72 o 
  -1   0   3     4005.58     3913.16     25.87 o 
   1   0   3     2420.19     2684.35     21.55 o 
   3   0   3     1917.26     1553.92     20.43 o 
   5   0   3      110.55      109.72      4.31 o 
   7   0   3       28.61       31.63      3.08 o 
   9   0   3      254.55      268.99      9.12 o 
  11   0   3       17.66        9.00      5.66 o 
  13   0   3      110.48       89.71     13.62 o 
  15   0   3      155.73      147.04     17.74 o 
 -18   1   3        5.12        6.37      5.23 o 
 -17   1   3       10.92       13.31      6.94 o 
 -16   1   3       56.57       51.48      7.89 o 
 -15   1   3      167.81      149.19     11.90 o 
 -14   1   3       25.71       26.65      5.78 o 
 -13   1   3      500.39      512.95     18.11 o 
 -12   1   3      774.45      757.03     24.54 o 
 -11   1   3      726.08      805.08     15.14 o 
 -10   1   3      432.82      410.18     10.28 o 
  -9   1   3     1609.81     1778.31     21.92 o 
  -8   1   3     1487.01     1678.35     17.66 o 
  -7   1   3      746.70      806.96     10.21 o 
  -6   1   3      182.17      178.20      4.14 o 
  -5   1   3      170.12      174.42      4.34 o 
  -4   1   3       21.83       21.05      1.58 o 
  -3   1   3        0.89        3.00      0.99 o 
  -2   1   3      137.72      118.11      1.71 o 
  -1   1   3     5042.52     4940.14     27.38 o 
   0   1   3    25685.41    24854.95    122.99 o 
   1   1   3     3261.23     3356.40     16.70 o 
   2   1   3     2624.16     2609.88     14.53 o 
   3   1   3        0.47        3.18      0.69 o 
   4   1   3       88.77       54.17      1.76 o 
   5   1   3       47.35       53.74      1.91 o 
   6   1   3       51.51       60.76      2.84 o 
   7   1   3       51.17       72.51      4.20 o 
   8   1   3      718.23      779.30     10.52 o 
   9   1   3       10.31        8.48      2.02 o 
  10   1   3      236.51      236.55      7.77 o 
  11   1   3      455.01      451.81     21.17 o 
  12   1   3        1.31       -4.01      3.70 o 
  13   1   3       27.90       35.49      6.81 o 
  14   1   3      188.21      145.40     12.44 o 
  15   1   3        3.25        9.34      5.00 o 
  16   1   3        0.20        0.66      3.32 o 
 -18   2   3       19.47       21.96      6.54 o 
 -17   2   3        0.00        0.27      4.32 o 
 -16   2   3       23.13       32.15      7.20 o 
 -15   2   3       43.28       32.93      6.35 o 
 -14   2   3        0.02        1.34      3.07 o 
 -13   2   3     2139.98     2121.83     43.19 o 
 -12   2   3     2564.79     2605.21     43.41 o 
 -11   2   3      373.39      345.75     13.00 o 
 -10   2   3       36.82       35.29      2.63 o 
  -9   2   3      127.15      156.61      5.54 o 
  -8   2   3     2969.45     3096.46     30.34 o 
  -7   2   3      190.63      185.54      5.21 o 
  -6   2   3       47.42       37.09      1.78 o 
  -5   2   3     1255.47     1286.56     11.56 o 
  -4   2   3     1399.59     1310.08      9.99 o 
  -3   2   3      824.98      785.51      7.47 o 
  -2   2   3     8200.90     7980.17     52.05 o 
  -1   2   3      939.42      977.90      7.87 o 
   0   2   3     2600.16     2822.95     22.13 o 
   1   2   3     1283.78     1155.60     10.29 o 
   2   2   3       52.27       55.58      1.67 o 
   3   2   3      352.12      403.47      4.05 o 
   4   2   3     1469.60     1429.01     12.15 o 
   5   2   3      558.70      545.72      6.46 o 
   6   2   3      409.40      404.39      5.63 o 
   7   2   3     1271.78     1358.72     13.09 o 
   8   2   3      594.09      598.02      7.93 o 
   9   2   3        0.98        3.13      1.64 o 
  10   2   3      172.72      178.70      5.69 o 
  11   2   3       95.42      110.94      5.14 o 
  12   2   3       62.22       62.49      9.26 o 
  13   2   3        2.51        1.83      2.73 o 
  14   2   3        1.57        1.77      3.33 o 
  15   2   3        7.15        4.90      3.36 o 
  16   2   3       12.20       15.66      4.16 o 
 -18   3   3       69.24       77.82      7.53 o 
 -17   3   3       12.58       13.60      3.85 o 
 -16   3   3        0.07        3.50      2.69 o 
 -15   3   3      184.46      189.38      7.64 o 
 -14   3   3      102.99      110.72      7.75 o 
 -13   3   3       74.30       79.22      5.42 o 
 -12   3   3       66.34       58.23      3.61 o 
 -11   3   3      279.65      266.43      5.61 o 
 -10   3   3        0.39       -0.29      1.36 o 
  -9   3   3        4.60        6.91      1.46 o 
  -8   3   3       78.16       87.79      3.17 o 
  -7   3   3      110.97       92.77      3.03 o 
  -6   3   3       61.44       64.39      3.35 o 
  -5   3   3       61.03       52.91      3.42 o 
  -4   3   3      157.57      198.44      2.98 o 
  -3   3   3      742.71      665.23      7.17 o 
  -2   3   3      225.39      242.54      3.04 o 
  -1   3   3      773.90      799.23      9.17 o 
   0   3   3       16.46       10.02      1.55 o 
   1   3   3      778.98      766.69     10.36 o 
   2   3   3      518.87      539.86      6.41 o 
   3   3   3      191.18      193.76      5.13 o 
   4   3   3       98.40      118.11      2.67 o 
   5   3   3      845.48      853.76      8.76 o 
   6   3   3        7.62        5.54      0.98 o 
   7   3   3        2.33        4.44      1.37 o 
   8   3   3       17.97       18.49      2.40 o 
   9   3   3      284.64      289.23      6.31 o 
  10   3   3        6.53        6.22      1.91 o 
  11   3   3      141.24      129.16      5.05 o 
  12   3   3       32.37       36.10      3.98 o 
  13   3   3      141.36      149.19      8.52 o 
  14   3   3        7.88        6.54      3.37 o 
  15   3   3        1.01        0.61      2.89 o 
 -17   4   3      136.81      168.44     11.41 o 
 -16   4   3        4.30        9.07      3.23 o 
 -15   4   3       15.71       12.46      3.11 o 
 -14   4   3       20.21       25.27      3.53 o 
 -13   4   3      133.04      138.04      7.49 o 
 -12   4   3      129.82      112.00      4.37 o 
 -11   4   3       12.09       13.31      2.21 o 
 -10   4   3       31.51       27.19      2.16 o 
  -9   4   3       43.98       37.29      2.11 o 
  -8   4   3       63.10       67.45      2.54 o 
  -7   4   3       18.99       21.36      1.99 o 
  -6   4   3        6.31        4.39      1.58 o 
  -5   4   3     1430.35     1608.96     20.05 o 
  -4   4   3      378.53      374.63      6.47 o 
  -3   4   3        1.54       -0.14      1.04 o 
  -2   4   3       73.16       96.94      2.38 o 
  -1   4   3       58.81       54.80      2.87 o 
   0   4   3      329.44      308.42      6.50 o 
   1   4   3       73.71       75.20      3.15 o 
   2   4   3       49.95       56.15      5.00 o 
   3   4   3      626.00      615.23      8.30 o 
   4   4   3      156.95      165.99      5.55 o 
   5   4   3        8.85        5.18      1.34 o 
   6   4   3       25.96       25.04      1.79 o 
   7   4   3      377.33      403.74      6.98 o 
   8   4   3       49.98       56.49      3.20 o 
   9   4   3       18.62       22.40      2.87 o 
  10   4   3      365.99      375.57     10.90 o 
  11   4   3       13.58       20.11      3.08 o 
  12   4   3        6.38        9.64      2.97 o 
  13   4   3       29.29       16.89      3.61 o 
  14   4   3       30.47       42.53      6.21 o 
  15   4   3        1.25       -1.32      2.94 o 
 -16   5   3      135.65      177.82      9.22 o 
 -15   5   3       10.18        8.78      3.17 o 
 -14   5   3       24.69       23.36      5.69 o 
 -13   5   3        1.04        0.07      2.37 o 
 -12   5   3      169.30      175.44      6.06 o 
 -11   5   3       33.73       34.74      3.63 o 
 -10   5   3       47.57       64.65      5.01 o 
  -9   5   3       60.58       66.04      4.33 o 
  -8   5   3      299.63      330.31      8.03 o 
  -7   5   3       30.13       38.71      3.38 o 
  -6   5   3        8.50        9.48      2.31 o 
  -5   5   3       69.18       59.43      6.31 o 
  -4   5   3      201.65      217.93      6.03 o 
  -3   5   3        0.79       -0.08      1.20 o 
  -2   5   3      403.46      353.77     11.32 o 
  -1   5   3        2.51        1.68      1.78 o 
   0   5   3      235.63      207.68      9.54 o 
   1   5   3      138.78      163.56      4.59 o 
   2   5   3      121.07      110.70      3.74 o 
   3   5   3     1297.21     1320.96     13.86 o 
   4   5   3       26.35       19.54      2.31 o 
   5   5   3      264.77      251.49      5.61 o 
   6   5   3      164.64      182.83      7.66 o 
   7   5   3       27.64       22.24      2.94 o 
   8   5   3       89.85       83.57      8.01 o 
   9   5   3        0.04       -1.44      1.92 o 
  10   5   3       35.59       40.89      4.29 o 
  11   5   3        0.00        0.62      2.16 o 
  12   5   3       27.88       33.94      4.64 o 
  13   5   3        0.10       -0.15      3.79 o 
 -14   6   3        4.67        0.28      3.19 o 
 -13   6   3        3.41        1.95      3.07 o 
 -12   6   3       28.99       22.95      3.92 o 
 -11   6   3       48.80       53.25      4.51 o 
 -10   6   3      156.28      137.64      7.87 o 
  -9   6   3        1.63       -1.00      2.24 o 
  -8   6   3       61.69       59.13      6.08 o 
  -7   6   3       51.14       39.06      5.49 o 
  -6   6   3       54.78       46.16      3.97 o 
  -5   6   3      220.48      231.10     16.33 o 
  -4   6   3        0.17        1.64      2.23 o 
  -3   6   3       20.91       23.28      6.61 o 
  -2   6   3        0.17       -5.47      3.64 o 
  -1   6   3      140.15      139.61     20.18 o 
   0   6   3        7.83       11.20      2.29 o 
   1   6   3       16.85       12.54      1.90 o 
   2   6   3      876.95      880.25     21.52 o 
   3   6   3      754.46      806.72     14.46 o 
   4   6   3       19.88       15.32      4.63 o 
   5   6   3       28.85       22.30      3.68 o 
   6   6   3        4.97        7.06      4.76 o 
   7   6   3       53.28       50.19      6.44 o 
   8   6   3      122.55      153.26     10.80 o 
   9   6   3       57.55       55.83     13.50 o 
  10   6   3       69.20       50.96      6.59 o 
  11   6   3        4.35        0.47      3.42 o 
  12   6   3        7.46       -1.80      3.86 o 
 -12   7   3        0.08       -2.57      6.94 o 
 -11   7   3       38.18       35.73      8.00 o 
 -10   7   3        1.91       -3.79      4.75 o 
  -9   7   3        3.28        0.02      2.77 o 
  -8   7   3       21.50       22.96      6.26 o 
  -7   7   3      134.43      131.52     27.79 o 
  -6   7   3       14.48       12.67      3.60 o 
  -5   7   3        3.85        7.73      3.87 o 
  -4   7   3       32.04       27.51      8.07 o 
  -3   7   3       30.13       22.03      7.72 o 
  -2   7   3        0.81        2.12      7.45 o 
  -1   7   3      207.92      175.66     15.19 o 
   0   7   3       17.43       15.24      6.81 o 
   1   7   3       17.68        8.85      3.46 o 
   2   7   3       11.72       16.41      4.04 o 
   3   7   3        8.58        0.12      2.94 o 
   4   7   3        2.89        0.65      3.05 o 
   5   7   3      199.02      196.75     11.08 o 
   6   7   3       13.56       13.77      4.39 o 
   7   7   3        1.78        2.21      3.93 o 
   8   7   3        3.97       -0.41      3.11 o 
   9   7   3       10.87       23.10      5.59 o 
  10   7   3       35.52       29.77      6.22 o 
  -9   8   3        0.85       -1.81      5.34 o 
  -8   8   3       62.41       74.24     11.09 o 
  -7   8   3        0.84       -0.61      5.78 o 
  -6   8   3        0.00        1.43      6.17 o 
  -5   8   3       58.07       78.40     15.68 o 
  -4   8   3        8.27       10.11      8.61 o 
  -3   8   3       89.83       68.91     10.94 o 
  -2   8   3       69.52       63.73     22.62 o 
  -1   8   3       96.21      102.03     12.97 o 
   0   8   3       64.85       63.18     10.52 o 
   1   8   3        2.45       -3.34      4.94 o 
   2   8   3        8.04        5.92      4.67 o 
   3   8   3        8.84        5.36      8.23 o 
   4   8   3       10.45        3.90      4.20 o 
   5   8   3        1.06        1.32      4.09 o 
   6   8   3        6.63        7.35      4.40 o 
   7   8   3       23.14       18.19      5.16 o 
 -18   0   4       25.19       33.68      9.77 o 
 -16   0   4       88.56       75.83     12.60 o 
 -14   0   4      288.06      213.88     16.19 o 
 -12   0   4      244.76      217.71     11.11 o 
 -10   0   4       32.65       26.94      6.17 o 
  -8   0   4     4923.07     5108.58    103.85 o 
  -6   0   4     8060.85     8165.55    155.01 o 
  -4   0   4      685.22      649.34     18.51 o 
  -2   0   4    21296.30    21431.19    172.73 o 
   0   0   4     7970.88     7371.78     45.63 o 
   2   0   4      473.33      535.38      6.98 o 
   4   0   4       13.89       23.56      2.00 o 
   6   0   4      116.71       95.87      4.71 o 
   8   0   4       43.00       37.14      3.68 o 
  10   0   4       23.05       24.06      5.18 o 
  12   0   4     3202.55     3237.69     83.03 o 
  14   0   4       59.65       70.18     13.11 o 
  16   0   4       27.53       36.25     10.54 o 
 -19   1   4      182.32      221.53     24.81 o 
 -18   1   4       25.34       30.27      6.88 o 
 -17   1   4        1.56       -2.27      5.01 o 
 -16   1   4       63.05       62.82      8.42 o 
 -15   1   4      239.57      252.26     14.14 o 
 -14   1   4       98.18      108.77      9.72 o 
 -13   1   4        3.05        2.64      3.13 o 
 -12   1   4        0.10        0.50      2.46 o 
 -11   1   4      447.44      405.87     10.22 o 
 -10   1   4      137.56      132.32      8.24 o 
  -9   1   4       96.19      113.73      4.84 o 
  -8   1   4       71.01       87.87      3.60 o 
  -7   1   4      322.93      283.40      6.31 o 
  -6   1   4      487.35      464.28      7.99 o 
  -5   1   4      187.60      197.04      5.64 o 
  -4   1   4     1100.09     1105.43     18.98 o 
  -3   1   4     1417.43     1243.78     12.46 o 
  -2   1   4     1213.38     1241.83      9.65 o 
  -1   1   4    15093.01    14939.21     73.04 o 
   0   1   4    21186.78    20808.23    107.17 o 
   1   1   4     8608.30     8625.86     42.58 o 
   2   1   4       84.72       87.51      1.76 o 
   3   1   4       45.36       40.34      1.55 o 
   4   1   4      277.87      296.39      3.77 o 
   5   1   4      109.02      129.23      3.41 o 
   6   1   4       48.47       53.95      2.19 o 
   7   1   4        5.26        4.16      1.26 o 
   8   1   4       74.95       81.95      3.29 o 
   9   1   4      488.96      514.68     10.51 o 
  10   1   4       17.81       13.83      3.85 o 
  11   1   4        3.80        1.78      3.70 o 
  12   1   4       18.13       11.38      7.33 o 
  13   1   4      300.76      294.34     16.78 o 
  14   1   4       11.99       14.97      3.89 o 
  15   1   4        8.55        6.65      8.31 o 
  16   1   4       37.93       35.33      5.16 o 
 -18   2   4        1.61        7.12      5.60 o 
 -17   2   4       35.18       33.49      7.18 o 
 -16   2   4       81.97       62.99      8.54 o 
 -15   2   4      123.51      107.48     15.17 o 
 -14   2   4      140.79      102.47      7.93 o 
 -13   2   4       66.58       51.92      9.88 o 
 -12   2   4      353.18      340.14     12.77 o 
 -11   2   4       16.78       21.96      2.39 o 
 -10   2   4      109.03       95.34      4.36 o 
  -9   2   4     1033.71     1026.54     15.25 o 
  -8   2   4      599.92      680.47     11.52 o 
  -7   2   4      109.09      111.31      4.64 o 
  -6   2   4       49.40       72.17      4.25 o 
  -5   2   4      174.17      148.82      3.17 o 
  -4   2   4        3.95       13.36      0.91 o 
  -3   2   4      418.89      426.89      5.98 o 
  -2   2   4       71.97       74.64      1.58 o 
  -1   2   4        1.70        2.17      0.65 o 
   0   2   4     6121.57     6247.41     47.46 o 
   1   2   4     1417.77     1422.54     12.08 o 
   2   2   4      122.33      123.84      2.04 o 
   3   2   4      243.66      288.72      3.84 o 
   4   2   4     1255.94     1445.31     11.74 o 
   5   2   4       82.81       91.35      2.73 o 
   6   2   4        1.89        2.42      1.06 o 
   7   2   4      144.71      135.91      4.61 o 
   8   2   4        0.02       -1.80      1.20 o 
   9   2   4       10.68       10.62      1.96 o 
  10   2   4      148.53      164.56      6.15 o 
  11   2   4      309.12      306.76      8.52 o 
  12   2   4       79.18       81.71      5.91 o 
  13   2   4       11.08        5.49      2.90 o 
  14   2   4        4.45        0.98      3.08 o 
  15   2   4       34.40       32.18      4.86 o 
  16   2   4        3.92        5.44      3.63 o 
 -18   3   4        0.66       -2.30      5.81 o 
 -17   3   4       23.81       23.51      4.28 o 
 -16   3   4       29.35       20.01      3.72 o 
 -15   3   4        4.74       -1.97      2.27 o 
 -14   3   4        1.68        5.79      2.49 o 
 -13   3   4       29.14       21.70      3.12 o 
 -12   3   4      322.65      321.92      6.93 o 
 -11   3   4     1135.24     1124.28     14.92 o 
 -10   3   4       13.02       15.25      2.03 o 
  -9   3   4      102.07      103.88      4.35 o 
  -8   3   4      337.66      357.15      6.29 o 
  -7   3   4      536.46      528.56      9.41 o 
  -6   3   4      117.41       98.83      2.82 o 
  -5   3   4      320.79      295.59      4.44 o 
  -4   3   4     2502.85     2584.76     19.35 o 
  -3   3   4      572.53      738.97      7.31 o 
  -2   3   4       58.83       83.84      2.07 o 
  -1   3   4        5.37        2.94      0.67 o 
   0   3   4      198.61      191.86      3.75 o 
   1   3   4       26.35       19.46      1.31 o 
   2   3   4      809.90      884.12      9.59 o 
   3   3   4       17.03       11.57      1.35 o 
   4   3   4      185.89      199.26      3.72 o 
   5   3   4        0.04        0.03      0.75 o 
   6   3   4       70.04       69.87      2.55 o 
   7   3   4      425.31      430.39      6.96 o 
   8   3   4      895.46      951.41     12.53 o 
   9   3   4       62.75       57.36      3.80 o 
  10   3   4       51.21       47.31      3.39 o 
  11   3   4       11.97        8.38      2.57 o 
  12   3   4      111.83      110.34      6.85 o 
  13   3   4        0.40        2.25      3.16 o 
  14   3   4       14.53       11.93      3.60 o 
  15   3   4        2.45        1.24      3.29 o 
 -17   4   4       14.73       14.42      3.91 o 
 -16   4   4       59.63       70.66      9.80 o 
 -15   4   4       42.10       47.84      6.42 o 
 -14   4   4      230.46      251.57      9.42 o 
 -13   4   4       25.99       25.28      3.17 o 
 -12   4   4       57.36       55.67      4.38 o 
 -11   4   4        6.99        5.25      1.97 o 
 -10   4   4      266.14      257.59      6.94 o 
  -9   4   4      266.23      236.56      4.31 o 
  -8   4   4       90.51       82.19      2.71 o 
  -7   4   4        0.74       -0.29      1.10 o 
  -6   4   4       31.96       38.72      2.05 o 
  -5   4   4      131.73      132.29      7.61 o 
  -4   4   4     2604.50     2824.63     28.76 o 
  -3   4   4      674.80      808.19      8.85 o 
  -2   4   4       96.41       99.68      2.37 o 
  -1   4   4      100.35       92.89      3.44 o 
   0   4   4      172.15      170.64      4.82 o 
   1   4   4      242.42      229.00      3.56 o 
   2   4   4      367.05      357.63      5.86 o 
   3   4   4      571.04      500.95     10.06 o 
   4   4   4       70.20       76.14      3.15 o 
   5   4   4       22.61       19.13      1.94 o 
   6   4   4      604.43      573.45      7.40 o 
   7   4   4      191.74      202.07      5.20 o 
   8   4   4      353.40      343.92      9.15 o 
   9   4   4      157.07      139.87      5.08 o 
  10   4   4       42.94       40.20      3.81 o 
  11   4   4       87.71       91.59      5.88 o 
  12   4   4       14.88       22.00      4.01 o 
  13   4   4        0.00       -0.59      2.56 o 
  14   4   4      149.06      179.47     10.31 o 
 -16   5   4        9.21        7.46      3.52 o 
 -15   5   4       70.52       77.69      5.96 o 
 -14   5   4        2.66        4.36      2.61 o 
 -13   5   4        1.97       -0.75      2.18 o 
 -12   5   4      216.49      229.09     10.23 o 
 -11   5   4      572.70      582.42     12.81 o 
 -10   5   4      157.26      152.64      5.94 o 
  -9   5   4       25.91       34.36      3.31 o 
  -8   5   4       15.86       16.77      2.65 o 
  -7   5   4      466.04      503.16     12.65 o 
  -6   5   4       27.82       22.85      2.63 o 
  -5   5   4      108.97      112.02      4.56 o 
  -4   5   4       40.53       39.91      3.12 o 
  -3   5   4      129.05      128.30      7.12 o 
  -2   5   4        1.54       -0.72      1.57 o 
  -1   5   4        0.79        1.01      1.71 o 
   0   5   4        0.70        0.82      1.43 o 
   1   5   4      890.28      910.65     13.05 o 
   2   5   4       25.31       33.14      2.17 o 
   3   5   4      159.76      142.25      4.08 o 
   4   5   4       42.47       43.68      2.83 o 
   5   5   4      184.87      201.10      7.83 o 
   6   5   4        1.11        1.16      1.73 o 
   7   5   4       33.47       35.66      3.57 o 
   8   5   4       76.21       61.66      4.70 o 
   9   5   4       93.05       79.87      5.07 o 
  10   5   4        9.82       11.05      2.70 o 
  11   5   4        0.33        2.62      5.03 o 
  12   5   4        0.65        0.27      4.00 o 
  13   5   4       54.84       55.42      7.91 o 
 -14   6   4        7.72        3.08      6.68 o 
 -13   6   4        0.02       -4.88      5.40 o 
 -12   6   4       23.32       28.62      4.43 o 
 -11   6   4      185.79      183.71     10.49 o 
 -10   6   4       67.55       72.42      4.91 o 
  -9   6   4       26.87       24.63      3.22 o 
  -8   6   4      112.73      110.69      5.60 o 
  -7   6   4        8.43        7.14      2.40 o 
  -6   6   4        4.07        7.10      2.27 o 
  -5   6   4      123.17      121.11      7.65 o 
  -4   6   4      171.64      160.75     10.10 o 
  -3   6   4        7.50       11.97      4.21 o 
  -2   6   4       16.94       13.44      6.30 o 
  -1   6   4       53.96       60.36      8.87 o 
   0   6   4      327.89      337.76      8.22 o 
   1   6   4      436.48      445.26      8.62 o 
   2   6   4      466.95      497.01     11.99 o 
   3   6   4       32.30       38.63      6.98 o 
   4   6   4       95.04       99.62      6.32 o 
   5   6   4        0.80        2.05      3.12 o 
   6   6   4       70.20       66.48      7.08 o 
   7   6   4       88.68       81.91      7.95 o 
   8   6   4        9.12        8.46      3.97 o 
   9   6   4       12.18       15.46      7.71 o 
  10   6   4        0.03       -2.19      3.54 o 
  11   6   4       11.70       16.71      5.21 o 
 -11   7   4        0.72       -4.72      9.77 o 
 -10   7   4        0.01       -3.34      5.25 o 
  -9   7   4       25.76       27.86      7.47 o 
  -8   7   4        3.16        2.77      7.58 o 
  -7   7   4       16.03       16.58      6.98 o 
  -6   7   4       19.63       17.00      3.58 o 
  -5   7   4        0.06       -0.73      4.99 o 
  -4   7   4      144.11      131.55     13.40 o 
  -3   7   4       30.88       30.83      8.23 o 
  -2   7   4        1.02       -4.50      4.50 o 
  -1   7   4       85.13       54.79      9.70 o 
   0   7   4        0.22       -4.13      2.75 o 
   1   7   4       35.70       31.60     11.57 o 
   2   7   4        0.13        1.93      3.30 o 
   3   7   4        0.09       -5.74      3.98 o 
   4   7   4       10.34        4.94      5.01 o 
   5   7   4        2.39        4.40      3.79 o 
   6   7   4       22.02       35.62      9.25 o 
   7   7   4       12.60       19.88      8.35 o 
   8   7   4       86.24       87.31     16.19 o 
   9   7   4       11.58        6.61      4.57 o 
  -9   8   4        5.20        3.34      6.18 o 
  -8   8   4       23.72       19.96      7.29 o 
  -7   8   4        6.71        3.13      5.92 o 
  -6   8   4       44.37       37.38     12.72 o 
  -5   8   4       76.25       92.88     22.62 o 
  -4   8   4        4.05        7.23      6.48 o 
  -3   8   4        0.24        3.24      6.94 o 
  -2   8   4       89.14       90.01     12.35 o 
  -1   8   4        6.68        0.33      7.71 o 
   0   8   4        0.00        1.03      9.00 o 
   1   8   4        4.67       11.90      4.55 o 
   2   8   4        1.38        5.39      4.76 o 
   3   8   4        2.25       -0.28      3.53 o 
   4   8   4        1.92        2.57      3.86 o 
   5   8   4        3.16        5.41      4.76 o 
   6   8   4       10.22        8.33      4.66 o 
 -19   0   5       24.64       29.56      9.77 o 
 -17   0   5        9.84       15.42      7.45 o 
 -15   0   5        0.20       -2.06      4.63 o 
 -13   0   5      708.18      678.13     28.02 o 
 -11   0   5       33.97       32.64      5.12 o 
  -9   0   5      355.12      275.06     14.40 o 
  -7   0   5    10465.25    11822.76    221.84 o 
  -5   0   5      312.42      298.96     12.60 o 
  -3   0   5     4254.70     4598.31     81.75 o 
  -1   0   5     2670.99     2411.26     22.94 o 
   1   0   5     3051.59     3001.43     24.94 o 
   3   0   5       11.78       28.09      1.97 o 
   5   0   5      666.38      781.73     13.15 o 
   7   0   5      168.12      159.28      6.27 o 
   9   0   5      202.48      191.08     11.57 o 
  11   0   5      165.33      157.53     12.44 o 
  13   0   5      199.08      170.95     18.77 o 
  15   0   5       29.88       19.28      9.25 o 
 -19   1   5        2.61       15.68      6.36 o 
 -18   1   5       30.22       22.26      6.40 o 
 -17   1   5        2.02        4.88      9.00 o 
 -16   1   5      139.28      123.49     11.08 o 
 -15   1   5       20.17       34.06      6.36 o 
 -14   1   5        0.33        0.64      3.36 o 
 -13   1   5      182.40      161.81     11.72 o 
 -12   1   5      404.52      376.52     16.83 o 
 -11   1   5      499.76      505.76     10.14 o 
 -10   1   5      296.32      277.11      5.99 o 
  -9   1   5       41.59       38.52      3.90 o 
  -8   1   5       58.77      105.15      5.49 o 
  -7   1   5      317.35      290.83      7.91 o 
  -6   1   5        2.06        0.81      1.72 o 
  -5   1   5      280.70      249.90      8.07 o 
  -4   1   5       10.60       20.22      2.73 o 
  -3   1   5     2491.44     2427.57     19.42 o 
  -2   1   5       32.69       30.35      0.97 o 
  -1   1   5     4030.37     4119.82     21.14 o 
   0   1   5      257.33      211.54      2.55 o 
   1   1   5        6.78        2.69      0.66 o 
   2   1   5      243.63      236.11      3.01 o 
   3   1   5      161.36      168.56      3.08 o 
   4   1   5      152.82      134.01      2.67 o 
   5   1   5     1084.25     1176.50     10.27 o 
   6   1   5      678.97      766.76      8.67 o 
   7   1   5        1.41        1.88      1.15 o 
   8   1   5      121.28      135.75      4.65 o 
   9   1   5      119.84      122.93      7.35 o 
  10   1   5       20.07       11.47      3.12 o 
  11   1   5      136.00      149.33      7.43 o 
  12   1   5        0.04       -0.99      2.73 o 
  13   1   5       41.38       40.57      5.05 o 
  14   1   5       27.59       35.06      5.90 o 
  15   1   5       13.12       14.43      4.25 o 
 -18   2   5      117.76      134.26     12.81 o 
 -17   2   5        1.24        3.35      4.63 o 
 -16   2   5      104.82      117.47     10.97 o 
 -15   2   5       10.59       12.42      4.26 o 
 -14   2   5        6.96        8.13      3.54 o 
 -13   2   5      114.03      106.27      7.68 o 
 -12   2   5      335.32      365.31      9.46 o 
 -11   2   5      466.26      432.77      9.50 o 
 -10   2   5      207.32      220.34      6.70 o 
  -9   2   5       21.22       11.50      2.31 o 
  -8   2   5      693.75      706.57     11.97 o 
  -7   2   5      185.73      194.21      5.71 o 
  -6   2   5     1773.96     1627.46     22.38 o 
  -5   2   5       55.77       76.95      2.99 o 
  -4   2   5        5.81        5.79      0.59 o 
  -3   2   5      468.19      487.99      5.68 o 
  -2   2   5      503.72      447.54      5.23 o 
  -1   2   5      232.95      269.14      3.75 o 
   0   2   5      758.43      718.00      6.14 o 
   1   2   5     3379.73     3465.65     23.10 o 
   2   2   5     5072.30     5225.38     30.76 o 
   3   2   5      946.78     1009.18      8.62 o 
   4   2   5        1.18       -0.52      0.83 o 
   5   2   5       17.50       18.48      1.63 o 
   6   2   5      231.90      237.77      4.96 o 
   7   2   5        0.16       -0.69      1.04 o 
   8   2   5      150.45      158.83      8.58 o 
   9   2   5        0.88        1.40      2.03 o 
  10   2   5      184.86      187.25      7.91 o 
  11   2   5       14.37        9.62      2.84 o 
  12   2   5        1.21        4.53      5.91 o 
  13   2   5       17.26       19.47      3.85 o 
  14   2   5      147.83      154.32     12.10 o 
  15   2   5       19.86       18.03      7.20 o 
 -18   3   5       36.28       27.41      4.57 o 
 -17   3   5       28.16       23.63      4.27 o 
 -16   3   5        1.66        0.08      2.63 o 
 -15   3   5       79.60       78.20      8.35 o 
 -14   3   5        4.22        5.23      2.35 o 
 -13   3   5        0.10       -0.64      2.41 o 
 -12   3   5      668.05      693.61     15.02 o 
 -11   3   5     2599.23     2643.06     27.29 o 
 -10   3   5      133.01      139.27      4.63 o 
  -9   3   5       34.90       36.47      2.43 o 
  -8   3   5      668.20      681.79      9.39 o 
  -7   3   5      259.06      244.82      4.70 o 
  -6   3   5       97.53      111.09      4.04 o 
  -5   3   5      226.11      243.88      3.99 o 
  -4   3   5     1307.48     1549.44     16.78 o 
  -3   3   5     3893.36     4308.89     34.31 o 
  -2   3   5      123.43      185.00      4.08 o 
  -1   3   5      338.36      296.33      4.29 o 
   0   3   5       46.93       62.68      2.50 o 
   1   3   5     4380.66     4444.45     43.40 o 
   2   3   5      136.48      148.93      3.73 o 
   3   3   5       96.18       95.20      2.81 o 
   4   3   5      155.23      143.37      2.89 o 
   5   3   5      809.91      838.69      9.94 o 
   6   3   5       36.88       31.55      1.93 o 
   7   3   5       98.96      100.59      3.68 o 
   8   3   5       88.78       93.15      6.13 o 
   9   3   5      628.43      628.30     10.46 o 
  10   3   5       16.27       13.80      2.68 o 
  11   3   5       19.82       15.61      2.94 o 
  12   3   5        0.00       -2.59      2.49 o 
  13   3   5       77.42       90.42      6.82 o 
  14   3   5        6.29        8.49      3.55 o 
 -17   4   5      131.77      150.75     10.06 o 
 -16   4   5        2.21        2.02      2.65 o 
 -15   4   5        0.19        2.17      2.34 o 
 -14   4   5       60.47       61.55      4.48 o 
 -13   4   5       92.67       85.28      4.90 o 
 -12   4   5       75.10       67.75      3.82 o 
 -11   4   5      143.41      131.81      4.93 o 
 -10   4   5      975.88      944.46     12.52 o 
  -9   4   5      765.86      743.87     13.62 o 
  -8   4   5        1.97        2.99      1.40 o 
  -7   4   5       15.63       12.67      1.13 o 
  -6   4   5       97.77       95.30      2.59 o 
  -5   4   5        0.65        0.41      0.92 o 
  -4   4   5      141.67      150.37      4.12 o 
  -3   4   5       10.26        7.15      1.26 o 
  -2   4   5      376.78      397.93      5.31 o 
  -1   4   5      440.57      449.90      5.52 o 
   0   4   5       98.64      117.52      3.16 o 
   1   4   5        0.42        0.74      0.93 o 
   2   4   5       94.04       96.15      3.29 o 
   3   4   5      149.57      151.06      5.57 o 
   4   4   5      399.08      430.47      6.98 o 
   5   4   5       65.26       59.27      2.98 o 
   6   4   5       17.35       21.76      2.12 o 
   7   4   5       59.07       57.93      3.15 o 
   8   4   5      201.72      224.45      6.05 o 
   9   4   5      168.55      138.53      5.21 o 
  10   4   5      215.28      198.70      7.24 o 
  11   4   5        9.81       12.77      2.91 o 
  12   4   5        3.26        9.70      3.04 o 
  13   4   5       31.17       29.45      4.56 o 
  14   4   5        0.53        0.46      3.18 o 
 -16   5   5       59.06       52.01      7.78 o 
 -15   5   5        6.25        9.22      2.89 o 
 -14   5   5       44.64       51.72      4.48 o 
 -13   5   5       25.62       22.39      3.97 o 
 -12   5   5        4.72        0.73      2.35 o 
 -11   5   5       83.33       89.46      5.94 o 
 -10   5   5        4.10        3.79      2.16 o 
  -9   5   5        2.89        2.50      2.89 o 
  -8   5   5      203.66      240.15      8.98 o 
  -7   5   5        1.53        2.73      2.81 o 
  -6   5   5      107.09       91.97      4.75 o 
  -5   5   5       15.33       14.00      2.18 o 
  -4   5   5      172.17      151.32     12.21 o 
  -3   5   5      246.17      271.05     21.08 o 
  -2   5   5       75.29       74.09      3.33 o 
  -1   5   5       11.79        7.67      1.52 o 
   0   5   5      303.04      308.13      5.41 o 
   1   5   5      400.60      428.13      8.21 o 
   2   5   5        8.66        3.87      1.41 o 
   3   5   5       11.56       11.06      2.34 o 
   4   5   5      244.68      250.89      5.96 o 
   5   5   5        2.65        3.46      2.11 o 
   6   5   5       28.99       34.12      4.34 o 
   7   5   5        2.36       -2.14      2.07 o 
   8   5   5       51.38       51.05      4.47 o 
   9   5   5        1.49       -1.93      2.02 o 
  10   5   5        6.13        0.77      2.28 o 
  11   5   5        0.23       -3.34      2.30 o 
  12   5   5       49.21       45.25      5.48 o 
 -14   6   5       53.66       77.63     13.37 o 
 -13   6   5       27.11       33.42      9.25 o 
 -12   6   5       35.52       40.62      9.77 o 
 -11   6   5        0.34        6.27      4.28 o 
 -10   6   5       20.05       19.97      5.61 o 
  -9   6   5       30.12       22.75      3.37 o 
  -8   6   5       12.07       11.50      2.83 o 
  -7   6   5        0.06       -0.35      2.04 o 
  -6   6   5      119.14      112.55      6.95 o 
  -5   6   5      152.17      152.43      6.68 o 
  -4   6   5      133.42      161.57      8.81 o 
  -3   6   5       68.60       60.19      7.32 o 
  -2   6   5       71.99       77.31     13.75 o 
  -1   6   5       44.61       47.63      6.18 o 
   0   6   5      619.46      608.66     12.90 o 
   1   6   5      472.08      469.11     11.13 o 
   2   6   5      611.78      620.93     13.80 o 
   3   6   5       51.42       59.31      8.59 o 
   4   6   5       16.84       23.78      3.65 o 
   5   6   5        1.83       -4.29      3.60 o 
   6   6   5       32.65       21.56      4.85 o 
   7   6   5       29.44       26.42      5.58 o 
   8   6   5       46.10       54.44     16.84 o 
   9   6   5        0.42        3.76      3.81 o 
  10   6   5        2.60        5.53      3.85 o 
  11   6   5       18.15       21.34      6.43 o 
 -11   7   5       18.87       24.68     11.05 o 
 -10   7   5        0.26       11.82      9.77 o 
  -9   7   5        4.90        7.20      9.51 o 
  -8   7   5       10.33        7.97     10.03 o 
  -7   7   5      146.86      113.36     19.54 o 
  -6   7   5       88.77      105.65     19.54 o 
  -5   7   5       71.19       45.24     13.88 o 
  -4   7   5        0.16        0.99      5.40 o 
  -3   7   5        0.77        1.29      6.30 o 
  -2   7   5       41.46       41.94      6.77 o 
  -1   7   5       27.35       25.71     11.05 o 
   0   7   5        2.28        0.78      4.88 o 
   1   7   5      111.15      105.10      9.10 o 
   2   7   5        0.36       -0.35      3.35 o 
   3   7   5        0.49        2.91      3.81 o 
   4   7   5       41.06       39.86      6.57 o 
   5   7   5      126.87      142.81     21.98 o 
   6   7   5       12.48        3.32      4.88 o 
   7   7   5        5.94        6.94      4.83 o 
   8   7   5       22.36       26.41      6.30 o 
   9   7   5        3.44       12.01      5.21 o 
  -9   8   5        5.82       17.74     11.57 o 
  -8   8   5        0.08       -8.74      8.48 o 
  -7   8   5       16.54       20.82     12.08 o 
  -6   8   5       86.57       78.92     18.25 o 
  -5   8   5       29.53       36.50     13.88 o 
  -4   8   5        6.65       -1.54      9.77 o 
  -3   8   5      138.51      130.84     22.88 o 
  -2   8   5        0.96        2.31     10.28 o 
  -1   8   5        4.11       -5.91      8.48 o 
   0   8   5        0.01        4.11      9.25 o 
   1   8   5        2.39        0.63      3.97 o 
   2   8   5        2.68       -1.86      3.74 o 
   3   8   5       25.52       22.28      5.70 o 
   4   8   5        0.06       -0.31      4.04 o 
   5   8   5        2.70       11.09      4.98 o 
 -18   0   6       34.32       73.78     13.11 o 
 -16   0   6        2.77        2.57      5.66 o 
 -14   0   6      555.68      520.55     25.19 o 
 -12   0   6      537.15      522.49     17.38 o 
 -10   0   6     1149.62     1015.65     32.13 o 
  -8   0   6      314.64      380.19     16.71 o 
  -6   0   6      393.40      361.17     14.91 o 
  -4   0   6       30.44       36.67      2.50 o 
  -2   0   6     1190.72     1108.95     15.58 o 
   0   0   6      431.61      365.93      4.56 o 
   2   0   6     1061.44      955.28     10.47 o 
   4   0   6      287.62      305.97      5.48 o 
   6   0   6      157.11      155.60      5.61 o 
   8   0   6      265.33      274.73     12.51 o 
  10   0   6        1.55       -2.87      4.09 o 
  12   0   6       15.95       22.36      9.00 o 
  14   0   6      106.52       87.14     14.40 o 
 -19   1   6       45.66       38.71      7.83 o 
 -18   1   6       13.84       16.05      5.87 o 
 -17   1   6        4.41        2.19      3.82 o 
 -16   1   6       15.27        8.72      4.38 o 
 -15   1   6      269.39      248.55     14.40 o 
 -14   1   6      104.82       76.97      7.06 o 
 -13   1   6      524.05      470.89     13.87 o 
 -12   1   6       79.96       94.01      4.52 o 
 -11   1   6      506.87      516.08      8.97 o 
 -10   1   6       91.60       97.90      5.09 o 
  -9   1   6       22.05       35.69      3.10 o 
  -8   1   6      910.84      947.62     16.85 o 
  -7   1   6      125.14      104.81     11.05 o 
  -6   1   6       10.60       17.19      4.88 o 
  -5   1   6     3480.28     3404.24     50.25 o 
  -4   1   6      335.35      344.76      5.48 o 
  -3   1   6        2.02       11.19      1.50 o 
  -2   1   6    11916.66    12478.33     80.73 o 
  -1   1   6      994.65      951.31      7.38 o 
   0   1   6        0.27        0.68      0.59 o 
   1   1   6     1263.50     1269.21      9.14 o 
   2   1   6       43.58       45.70      1.65 o 
   3   1   6       25.65       21.43      1.30 o 
   4   1   6      102.82      113.78      2.82 o 
   5   1   6      345.03      355.34      5.01 o 
   6   1   6      525.09      523.70      7.84 o 
   7   1   6      144.47      171.72      6.18 o 
   8   1   6      151.44      146.01      7.26 o 
   9   1   6      309.39      313.96      9.12 o 
  10   1   6        5.78        3.13      2.80 o 
  11   1   6        5.98        7.96      3.15 o 
  12   1   6       77.16       74.92      6.88 o 
  13   1   6      312.87      293.51     14.71 o 
  14   1   6       35.74       31.40      4.82 o 
  15   1   6       31.17       27.75      4.99 o 
 -19   2   6        8.38       11.50      6.33 o 
 -18   2   6       15.99       32.88      7.26 o 
 -17   2   6      143.05      162.46     13.09 o 
 -16   2   6       18.29       22.94      6.43 o 
 -15   2   6      239.56      201.94     12.64 o 
 -14   2   6       31.75       33.41      5.01 o 
 -13   2   6      406.96      417.85     12.74 o 
 -12   2   6      156.50      164.07      6.83 o 
 -11   2   6       87.89       95.78      5.50 o 
 -10   2   6       16.11       19.18      2.88 o 
  -9   2   6      636.01      635.46     11.78 o 
  -8   2   6        0.00        2.84      1.87 o 
  -7   2   6      136.77      114.22      5.43 o 
  -6   2   6      158.15      167.86      6.60 o 
  -5   2   6      528.54      514.40      6.45 o 
  -4   2   6      392.35      457.14      6.40 o 
  -3   2   6      893.33      873.81      8.63 o 
  -2   2   6     2404.82     2650.53     20.39 o 
  -1   2   6      449.42      537.46      5.40 o 
   0   2   6      726.76      701.32      8.35 o 
   1   2   6      666.52      680.81     10.59 o 
   2   2   6     3119.02     3368.59     23.18 o 
   3   2   6      392.72      369.83      5.60 o 
   4   2   6       14.47        9.96      1.35 o 
   5   2   6       18.18       25.39      1.78 o 
   6   2   6       65.63       80.20      3.84 o 
   7   2   6      152.58      146.72      6.53 o 
   8   2   6       61.25       65.11      5.97 o 
   9   2   6       15.88       13.71      3.30 o 
  10   2   6       53.12       60.19      5.12 o 
  11   2   6        7.24        7.84      3.10 o 
  12   2   6       42.06       41.59      6.77 o 
  13   2   6        5.36        7.32      5.12 o 
  14   2   6       44.75       45.43      5.53 o 
 -18   3   6        0.94       -1.23      3.28 o 
 -17   3   6        1.12       -2.24      2.77 o 
 -16   3   6       35.96       29.28      4.97 o 
 -15   3   6       44.54       40.79      4.16 o 
 -14   3   6        2.17        2.14      2.28 o 
 -13   3   6       45.53       45.75      3.77 o 
 -12   3   6      533.05      547.28     10.72 o 
 -11   3   6        4.96       11.82      2.26 o 
 -10   3   6      826.41      807.78     11.29 o 
  -9   3   6       51.38       47.43      2.74 o 
  -8   3   6      116.06      116.31      3.51 o 
  -7   3   6      551.96      538.77      7.08 o 
  -6   3   6      350.64      347.01      6.73 o 
  -5   3   6       28.14       29.25      1.58 o 
  -4   3   6      275.12      258.70      8.86 o 
  -3   3   6      142.38      142.66      5.94 o 
  -2   3   6        0.87       -0.41      0.76 o 
  -1   3   6       41.94       27.91      1.45 o 
   0   3   6      601.48      570.69      9.72 o 
   1   3   6     1060.51     1005.42     11.67 o 
   2   3   6      438.22      485.82      7.39 o 
   3   3   6      904.95      933.23     10.05 o 
   4   3   6      129.64      121.97      2.86 o 
   5   3   6       71.10       63.28      2.62 o 
   6   3   6       56.48       53.97      2.75 o 
   7   3   6        0.09        1.31      1.36 o 
   8   3   6      112.72      131.18      4.73 o 
   9   3   6       60.36       44.68      4.18 o 
  10   3   6        0.75        0.93      2.09 o 
  11   3   6        0.44        0.63      2.56 o 
  12   3   6       11.13       10.23      3.43 o 
  13   3   6       12.11       13.06      3.60 o 
  14   3   6        3.42        3.77      3.34 o 
 -17   4   6       15.39       13.62      3.95 o 
 -16   4   6       10.91       10.03      2.93 o 
 -15   4   6       76.00       77.19      5.09 o 
 -14   4   6      170.98      188.36      9.63 o 
 -13   4   6       56.21       49.19      3.78 o 
 -12   4   6        0.69        0.06      1.67 o 
 -11   4   6      155.03      183.18      5.36 o 
 -10   4   6     2802.18     2840.98     28.14 o 
  -9   4   6      532.88      516.12      9.24 o 
  -8   4   6      173.97      154.85      3.63 o 
  -7   4   6        7.24        6.33      1.05 o 
  -6   4   6       91.64       94.06      6.16 o 
  -5   4   6      168.28      214.89      7.94 o 
  -4   4   6      204.43      222.70      5.33 o 
  -3   4   6       57.71       75.46      2.61 o 
  -2   4   6       99.30       87.60      2.40 o 
  -1   4   6      279.36      254.61      5.00 o 
   0   4   6        0.43        0.41      1.09 o 
   1   4   6        3.90        4.76      1.27 o 
   2   4   6     1879.27     1893.57     20.36 o 
   3   4   6      758.36      727.11      9.68 o 
   4   4   6       81.69       90.21      3.79 o 
   5   4   6        2.10        2.01      1.80 o 
   6   4   6      129.55      136.02      4.33 o 
   7   4   6       64.84       85.30      3.90 o 
   8   4   6       57.44       59.91      3.79 o 
   9   4   6        7.08        2.72      2.33 o 
  10   4   6      135.57      106.17      8.80 o 
  11   4   6       30.26       51.58      4.84 o 
  12   4   6       27.62       30.76      4.37 o 
  13   4   6        7.95       10.28      3.93 o 
 -16   5   6        5.23        8.65      5.06 o 
 -15   5   6       24.62       23.27      5.18 o 
 -14   5   6       21.89       24.07      4.20 o 
 -13   5   6       21.41       38.30      9.77 o 
 -12   5   6       18.66       16.41      3.14 o 
 -11   5   6       72.29       80.57      5.00 o 
 -10   5   6       46.33       43.11      3.81 o 
  -9   5   6      102.77      116.66      6.86 o 
  -8   5   6        8.82       11.99      2.36 o 
  -7   5   6      446.91      435.26     10.65 o 
  -6   5   6       37.33       41.23      3.26 o 
  -5   5   6        3.30        1.19      3.37 o 
  -4   5   6        2.84       -2.63      3.31 o 
  -3   5   6      534.90      502.60     30.20 o 
  -2   5   6      116.09      106.63      4.34 o 
  -1   5   6        0.12        0.72      1.42 o 
   0   5   6       16.14       16.90      1.83 o 
   1   5   6      882.04      912.90     11.85 o 
   2   5   6     1266.52     1250.49     15.20 o 
   3   5   6     1636.22     1641.11     22.62 o 
   4   5   6       15.85       16.06      2.43 o 
   5   5   6      122.99      139.29      5.49 o 
   6   5   6       33.76       36.47      3.75 o 
   7   5   6       16.91       15.51      4.38 o 
   8   5   6        3.06        4.15      2.75 o 
   9   5   6      111.20      117.92      6.24 o 
  10   5   6        8.35        4.57      3.18 o 
  11   5   6        0.65        1.97      2.59 o 
  12   5   6        1.29        7.30      3.60 o 
 -14   6   6       26.94       25.19      9.51 o 
 -13   6   6       20.90       26.22      9.51 o 
 -12   6   6        0.35        1.70      6.30 o 
 -11   6   6        8.75        3.61      4.88 o 
 -10   6   6       17.98       18.58      6.94 o 
  -9   6   6        1.98       -1.54      3.70 o 
  -8   6   6       13.14        3.74      5.78 o 
  -7   6   6       15.87       18.81      5.41 o 
  -6   6   6       11.81        8.51      4.47 o 
  -5   6   6       92.93      116.29     10.19 o 
  -4   6   6        6.12        6.94      4.40 o 
  -3   6   6       55.82       46.86      6.93 o 
  -2   6   6      125.82      117.81      8.04 o 
  -1   6   6       87.50       84.47      8.63 o 
   0   6   6       50.88       46.49      5.87 o 
   1   6   6        5.14        6.65      2.51 o 
   2   6   6       36.32       56.77      6.82 o 
   3   6   6       13.31       13.83      4.43 o 
   4   6   6        6.48       14.20      4.18 o 
   5   6   6      159.37      126.41      9.84 o 
   6   6   6       46.27       49.59     14.52 o 
   7   6   6       24.80       29.87      7.58 o 
   8   6   6        6.74        3.73      6.43 o 
   9   6   6        0.62        0.73      3.82 o 
  10   6   6        1.40       -0.97      3.83 o 
 -11   7   6        9.94        9.51      9.25 o 
 -10   7   6       36.33       32.53      7.97 o 
  -9   7   6        7.81        8.94      5.09 o 
  -8   7   6       48.06       54.11      8.08 o 
  -7   7   6       32.06       24.09      8.10 o 
  -6   7   6      211.63      203.68     12.56 o 
  -5   7   6       72.53       64.98     10.41 o 
  -4   7   6      143.14      120.82     14.78 o 
  -3   7   6        0.77        1.79      4.23 o 
  -2   7   6        1.23        0.35      4.46 o 
  -1   7   6        2.85        2.44      3.41 o 
   0   7   6        8.14        5.03      3.74 o 
   1   7   6        0.18       -1.15      2.89 o 
   2   7   6       14.20        0.27      7.07 o 
   3   7   6        9.48        6.85      4.76 o 
   4   7   6        7.22        7.11      4.24 o 
   5   7   6        0.26       -0.45      8.87 o 
   6   7   6      127.69      146.10     11.58 o 
   7   7   6        0.19        4.51      4.47 o 
   8   7   6       86.52       81.42      9.12 o 
  -8   8   6        0.58        3.34     10.03 o 
  -7   8   6        2.51        6.17     11.31 o 
  -6   8   6        8.23       -3.60      9.00 o 
  -5   8   6       78.06       76.09     19.28 o 
  -4   8   6       70.01       61.44     18.25 o 
  -3   8   6       11.90       -6.43      8.74 o 
  -2   8   6       60.86       66.58     17.22 o 
  -1   8   6       14.40       14.40     11.05 o 
   0   8   6        0.29        0.79      3.97 o 
   1   8   6        3.12       -1.60      5.53 o 
   2   8   6        1.00       -3.32      5.66 o 
   3   8   6        7.16        8.28      6.56 o 
   4   8   6        0.12       -3.64      7.71 o 
 -19   0   7        1.45        6.43      6.94 o 
 -17   0   7       12.67       27.51      9.00 o 
 -15   0   7      230.07      180.71     18.51 o 
 -13   0   7      107.77      139.84     14.91 o 
 -11   0   7      306.47      252.18     15.17 o 
  -9   0   7      775.28      925.93     29.82 o 
  -7   0   7      204.30      202.56     11.82 o 
  -5   0   7       43.05       24.74      2.30 o 
  -3   0   7     1239.24     1231.49     12.62 o 
  -1   0   7     1542.56     1270.95     10.71 o 
   1   0   7      538.95      473.01      6.78 o 
   3   0   7      110.98      109.12      4.16 o 
   5   0   7       53.25       49.95      2.80 o 
   7   0   7     1065.60     1152.75     15.89 o 
   9   0   7      806.79      827.66     25.61 o 
  11   0   7       69.47       80.89      7.24 o 
  13   0   7       46.37       37.90      6.43 o 
 -19   1   7       62.22       81.40     10.54 o 
 -18   1   7        0.32        5.40      4.54 o 
 -17   1   7        3.57       -0.09      3.80 o 
 -16   1   7      197.32      181.98     13.88 o 
 -15   1   7       29.68       33.33      6.63 o 
 -14   1   7       17.65        6.09      4.53 o 
 -13   1   7       63.50       65.89      6.25 o 
 -12   1   7      584.86      526.78     13.98 o 
 -11   1   7      111.07      119.69      7.47 o 
 -10   1   7       15.61       16.09      3.20 o 
  -9   1   7      116.74      110.10     13.47 o 
  -8   1   7        1.59       -1.29      2.18 o 
  -7   1   7      146.30      123.81     12.98 o 
  -6   1   7        0.00        2.36      2.22 o 
  -5   1   7       88.68       91.02      3.98 o 
  -4   1   7     1275.88     1210.22     20.07 o 
  -3   1   7       42.02       47.81      1.49 o 
  -2   1   7      314.08      359.42      4.35 o 
  -1   1   7      589.96      595.53      5.37 o 
   0   1   7     2657.87     2711.53     15.57 o 
   1   1   7       33.22       31.19      1.34 o 
   2   1   7       69.39       52.91      1.73 o 
   3   1   7      693.47      698.08      7.20 o 
   4   1   7       56.28       50.78      2.90 o 
   5   1   7      213.97      198.87      4.29 o 
   6   1   7        2.98        3.17      1.17 o 
   7   1   7       34.94       30.16      2.58 o 
   8   1   7        9.70       16.48      2.82 o 
   9   1   7       84.44       72.73      5.83 o 
  10   1   7        0.59       -0.72      2.53 o 
  11   1   7      142.70      147.31      7.64 o 
  12   1   7      144.55      145.56      7.90 o 
  13   1   7        1.77        2.56      3.64 o 
  14   1   7       13.23       18.53      4.79 o 
 -19   2   7       52.04       68.54     18.89 o 
 -18   2   7        6.16        8.24      5.44 o 
 -17   2   7        8.60        1.52      4.35 o 
 -16   2   7        2.48        0.88      3.99 o 
 -15   2   7      316.70      264.94     11.68 o 
 -14   2   7      123.37      134.57      9.04 o 
 -13   2   7      151.20      152.32      9.08 o 
 -12   2   7      193.09      186.17      7.15 o 
 -11   2   7       13.05       11.68      3.31 o 
 -10   2   7      753.75      781.13     16.05 o 
  -9   2   7      177.33      165.45     13.97 o 
  -8   2   7      194.90      175.61      6.60 o 
  -7   2   7      547.80      541.43     11.41 o 
  -6   2   7      786.77      766.51     11.84 o 
  -5   2   7       17.28       16.48      1.64 o 
  -4   2   7      875.55      888.06      9.45 o 
  -3   2   7        0.30       -1.46      0.98 o 
  -2   2   7     1241.25     1227.22     10.58 o 
  -1   2   7     6203.73     6394.88     38.49 o 
   0   2   7     2382.20     2288.33     17.50 o 
   1   2   7       88.75       88.44      2.42 o 
   2   2   7      464.55      461.00      5.10 o 
   3   2   7      194.68      200.87      4.05 o 
   4   2   7       64.92       66.68      2.53 o 
   5   2   7        8.04        8.15      1.55 o 
   6   2   7      194.99      185.89      4.98 o 
   7   2   7        2.79        7.05      2.02 o 
   8   2   7        3.62        2.20      1.85 o 
   9   2   7        5.55        4.06      2.59 o 
  10   2   7      457.93      471.32     25.24 o 
  11   2   7      112.75      110.49      9.40 o 
  12   2   7        7.81        6.56      3.17 o 
  13   2   7       10.20       11.70      3.87 o 
  14   2   7       29.04       29.86      5.05 o 
 -18   3   7        3.05       -4.74      3.16 o 
 -17   3   7       39.21       43.30      5.60 o 
 -16   3   7       14.79       16.57      3.23 o 
 -15   3   7        2.73        0.05      2.29 o 
 -14   3   7       47.50       43.05      3.90 o 
 -13   3   7      362.10      391.11     11.58 o 
 -12   3   7      232.61      231.04      6.05 o 
 -11   3   7      469.07      462.57     10.22 o 
 -10   3   7       86.20       72.25      3.45 o 
  -9   3   7      594.63      565.90      8.57 o 
  -8   3   7      112.80       88.96      3.79 o 
  -7   3   7       48.80       53.95      2.07 o 
  -6   3   7        0.06       -0.78      1.04 o 
  -5   3   7        8.88       23.77      2.29 o 
  -4   3   7      123.73      127.13      4.28 o 
  -3   3   7     1054.52      988.12     12.10 o 
  -2   3   7       58.03       47.14      1.57 o 
  -1   3   7       44.08       38.43      2.23 o 
   0   3   7      259.14      277.64      5.26 o 
   1   3   7      528.56      561.15      8.19 o 
   2   3   7        3.72        2.90      1.11 o 
   3   3   7      634.23      673.60      6.86 o 
   4   3   7       41.39       47.54      2.38 o 
   5   3   7        4.14        5.83      1.54 o 
   6   3   7      167.43      160.26      4.78 o 
   7   3   7        1.30       -0.82      1.40 o 
   8   3   7       14.75       10.22      2.14 o 
   9   3   7       25.68       37.44      3.95 o 
  10   3   7       27.70       21.47      3.46 o 
  11   3   7       90.72       76.80      6.28 o 
  12   3   7        6.76        7.74      3.27 o 
  13   3   7       42.44       36.13      6.15 o 
 -17   4   7      117.00      144.70     12.98 o 
 -16   4   7        2.47        6.88      5.10 o 
 -15   4   7        0.43       -1.53      2.14 o 
 -14   4   7       24.30       19.32      2.95 o 
 -13   4   7        0.89       -1.57      1.83 o 
 -12   4   7      215.02      211.29      5.79 o 
 -11   4   7      317.70      323.16      7.38 o 
 -10   4   7       42.35       37.73      2.87 o 
  -9   4   7      197.90      216.49      4.67 o 
  -8   4   7       29.99       42.00      3.63 o 
  -7   4   7      510.41      533.23      8.30 o 
  -6   4   7       45.08       45.34      2.31 o 
  -5   4   7      262.63      271.71     18.05 o 
  -4   4   7        8.06        7.20      2.12 o 
  -3   4   7        6.59        6.00      1.33 o 
  -2   4   7      190.94      208.34      3.56 o 
  -1   4   7      120.98      130.67      2.93 o 
   0   4   7       28.97       26.19      2.24 o 
   1   4   7       76.25       69.91      3.42 o 
   2   4   7       14.58       12.75      2.82 o 
   3   4   7      483.24      509.51      9.56 o 
   4   4   7       43.97       43.24      2.96 o 
   5   4   7        0.22       -2.24      1.50 o 
   6   4   7        1.43        0.36      1.54 o 
   7   4   7      103.00      112.10      4.51 o 
   8   4   7        1.35       -1.25      1.80 o 
   9   4   7       29.62       19.78      3.30 o 
  10   4   7       37.56       42.57      4.46 o 
  11   4   7        2.10        8.72      3.09 o 
  12   4   7        7.39       13.17      3.76 o 
 -16   5   7      184.30      232.11     12.22 o 
 -15   5   7        0.14        4.80      6.43 o 
 -14   5   7       33.77       26.73      9.25 o 
 -13   5   7       14.99       19.02      7.71 o 
 -12   5   7       76.91       86.96      9.25 o 
 -11   5   7       60.57       59.96      8.15 o 
 -10   5   7        4.07        3.70      4.28 o 
  -9   5   7        6.13        5.31      4.06 o 
  -8   5   7       17.67       14.25      2.42 o 
  -7   5   7       29.90       31.27      2.89 o 
  -6   5   7      183.79      193.50     11.51 o 
  -5   5   7       43.56       56.03      7.55 o 
  -4   5   7     1012.51      866.14     23.71 o 
  -3   5   7      171.67      182.68     15.19 o 
  -2   5   7      144.36      164.76      5.41 o 
  -1   5   7        0.11       -1.84      1.23 o 
   0   5   7      344.06      359.17      6.80 o 
   1   5   7        1.86        3.06      1.83 o 
   2   5   7      422.48      438.78      8.24 o 
   3   5   7      536.82      523.36      9.28 o 
   4   5   7      263.90      272.45      7.50 o 
   5   5   7        2.29        3.93      2.57 o 
   6   5   7       13.56       19.17      3.15 o 
   7   5   7        1.21        1.28      2.31 o 
   8   5   7       59.46       55.23      4.88 o 
   9   5   7       19.38       29.66      4.02 o 
  10   5   7       12.54       16.88      3.43 o 
  11   5   7        3.76        2.67      3.13 o 
 -14   6   7       35.34       42.42     11.31 o 
 -13   6   7       23.71       33.93      9.51 o 
 -12   6   7        0.10       -2.13      4.45 o 
 -11   6   7       25.26       22.13      6.30 o 
 -10   6   7       13.20       13.96      9.51 o 
  -9   6   7       38.66       32.17      6.69 o 
  -8   6   7       14.00       22.46      6.17 o 
  -7   6   7       57.23       46.26      8.23 o 
  -6   6   7      160.80      169.94     12.53 o 
  -5   6   7      369.96      362.98     16.33 o 
  -4   6   7        1.66        3.32      4.09 o 
  -3   6   7       54.37       43.60      7.03 o 
  -2   6   7        0.81        0.71      2.05 o 
  -1   6   7        2.39       -2.85      2.12 o 
   0   6   7       16.44       13.69      4.92 o 
   1   6   7      207.32      242.53      8.50 o 
   2   6   7      247.86      241.77     33.68 o 
   3   6   7        4.12        2.85      3.70 o 
   4   6   7        6.70       15.45      5.14 o 
   5   6   7        0.04       -0.91      7.58 o 
   6   6   7       50.70       44.07      6.44 o 
   7   6   7       13.85       18.83      8.48 o 
   8   6   7        1.64       -1.38      5.27 o 
   9   6   7        0.35        0.75      5.14 o 
 -12   7   7        5.85        1.29      6.68 o 
 -11   7   7       60.64       69.46      9.55 o 
 -10   7   7       10.04        9.44      5.36 o 
  -9   7   7       38.81       51.11      8.36 o 
  -8   7   7        1.20       -0.77      4.63 o 
  -7   7   7       45.11       47.44      7.86 o 
  -6   7   7        6.96        9.39      6.17 o 
  -5   7   7       13.53        7.04      5.18 o 
  -4   7   7        0.16        9.96      8.10 o 
  -3   7   7       47.69       39.50      7.18 o 
  -2   7   7        3.44        5.96      9.00 o 
  -1   7   7       32.09       25.05      4.34 o 
   0   7   7        5.29       15.06      4.80 o 
   1   7   7       22.59       22.32      6.68 o 
   2   7   7       14.78       11.67     14.01 o 
   3   7   7        7.67        5.09      4.04 o 
   4   7   7       13.64       23.78      5.41 o 
   5   7   7       22.26       32.00      6.44 o 
   6   7   7        0.05        6.79      7.20 o 
   7   7   7        0.52       -2.63      4.37 o 
  -8   8   7       26.15       27.51     12.85 o 
  -7   8   7        9.97       11.05     12.08 o 
  -6   8   7       21.77        9.51     11.31 o 
  -5   8   7        2.21        7.71     11.05 o 
  -4   8   7        5.92        8.74     10.80 o 
  -3   8   7        1.84       -3.60      8.74 o 
  -2   8   7        0.09      -10.41      6.94 o 
  -1   8   7        8.65       -4.63      9.25 o 
   0   8   7       10.41       11.26      9.13 o 
   1   8   7        0.01        6.55      8.35 o 
   2   8   7       11.75       10.86      6.56 o 
   3   8   7        0.00        0.66      4.22 o 
 -18   0   8      120.34      110.54     16.71 o 
 -16   0   8       37.52       25.71      8.48 o 
 -14   0   8      419.24      399.22     22.62 o 
 -12   0   8       66.17       28.53      7.20 o 
 -10   0   8     1934.30     2091.71     54.50 o 
  -8   0   8      389.09      328.01     16.45 o 
  -6   0   8       81.87       98.20      9.77 o 
  -4   0   8        3.78        4.32      1.29 o 
  -2   0   8     1519.24     1470.64     15.58 o 
   0   0   8      928.05     1013.30     10.60 o 
   2   0   8     1239.15     1084.34     11.52 o 
   4   0   8      113.83       99.07      3.74 o 
   6   0   8      497.37      508.77     17.10 o 
   8   0   8       11.08        6.52      2.99 o 
  10   0   8      663.87      621.54     16.58 o 
  12   0   8        3.74        4.00      4.08 o 
  14   0   8       23.43       19.85     11.31 o 
 -19   1   8       54.26       39.43      7.81 o 
 -18   1   8        0.15        0.16      3.76 o 
 -17   1   8        0.03        2.96      4.35 o 
 -16   1   8      207.50      158.60     12.63 o 
 -15   1   8      255.94      199.23     13.45 o 
 -14   1   8       14.43       16.30      3.92 o 
 -13   1   8      601.35      542.99     14.87 o 
 -12   1   8      545.12      526.47     17.27 o 
 -11   1   8      218.46      178.39     11.15 o 
 -10   1   8       32.52       34.18      4.20 o 
  -9   1   8       71.30       75.21      8.61 o 
  -8   1   8       52.18       24.25      4.17 o 
  -7   1   8     1763.08     1847.14     32.97 o 
  -6   1   8      476.85      453.23      8.15 o 
  -5   1   8      542.26      507.09     15.00 o 
  -4   1   8       12.82       11.07      0.96 o 
  -3   1   8      805.38      862.15      7.37 o 
  -2   1   8       64.12       92.61      3.27 o 
  -1   1   8      595.23      580.70      5.55 o 
   0   1   8       95.31      116.26      2.19 o 
   1   1   8      406.65      411.54      4.36 o 
   2   1   8       54.80       68.74      2.03 o 
   3   1   8      877.63      936.95      8.01 o 
   4   1   8       13.69       19.56      1.54 o 
   5   1   8       37.12       37.55      2.24 o 
   6   1   8        9.05       12.76      1.87 o 
   7   1   8       59.33       63.72      3.98 o 
   8   1   8      321.83      328.25      7.89 o 
   9   1   8        0.08       -1.15      2.74 o 
  10   1   8       55.12       44.06      6.93 o 
  11   1   8       19.78       14.70      3.74 o 
  12   1   8       32.79       32.93      4.90 o 
  13   1   8       90.33       80.79      7.00 o 
 -19   2   8        0.08        1.30      4.87 o 
 -18   2   8       59.29       66.46      9.35 o 
 -17   2   8        2.27       -0.10      4.09 o 
 -16   2   8       21.39       14.85      5.08 o 
 -15   2   8      192.59      198.67     11.28 o 
 -14   2   8       65.76       65.40      7.12 o 
 -13   2   8       23.00       24.39      3.65 o 
 -12   2   8       43.62       42.28      4.26 o 
 -11   2   8      269.03      282.04      9.96 o 
 -10   2   8        0.22       -0.09      2.23 o 
  -9   2   8      532.54      503.84     12.18 o 
  -8   2   8      655.70      665.14     13.71 o 
  -7   2   8       34.53       20.94      2.67 o 
  -6   2   8       10.31        9.54      1.04 o 
  -5   2   8        2.98        0.19      1.24 o 
  -4   2   8      189.19      203.97      4.51 o 
  -3   2   8     4355.84     4625.11     37.86 o 
  -2   2   8        2.63        5.93      1.16 o 
  -1   2   8     2161.02     2262.99     15.59 o 
   0   2   8     2737.94     2799.92     19.69 o 
   1   2   8       55.96       45.78      1.97 o 
   2   2   8        0.46        1.69      0.93 o 
   3   2   8      424.54      420.92      5.24 o 
   4   2   8       24.12       25.53      1.83 o 
   5   2   8      260.58      252.66      4.88 o 
   6   2   8        1.96        4.85      1.75 o 
   7   2   8        1.59        2.28      1.69 o 
   8   2   8        8.31        8.19      2.42 o 
   9   2   8      209.10      210.00      8.41 o 
  10   2   8        1.05       -0.10      2.40 o 
  11   2   8        0.06       -0.13      2.70 o 
  12   2   8       88.67       88.52      6.93 o 
  13   2   8       22.94       36.29      5.08 o 
 -18   3   8       14.23       18.19      8.23 o 
 -17   3   8       24.16       22.41      3.79 o 
 -16   3   8      101.77      114.97      6.36 o 
 -15   3   8       72.26       63.82      5.38 o 
 -14   3   8       51.38       44.87      3.84 o 
 -13   3   8      270.47      260.98      6.65 o 
 -12   3   8       22.04       24.79      2.81 o 
 -11   3   8       51.58       59.15      3.47 o 
 -10   3   8        4.36        2.42      1.56 o 
  -9   3   8      189.27      199.05      4.40 o 
  -8   3   8     1023.87     1047.32     13.53 o 
  -7   3   8        3.76        4.18      0.80 o 
  -6   3   8       14.99       16.87      2.23 o 
  -5   3   8        1.83       -1.74      1.16 o 
  -4   3   8      557.32      564.19      8.72 o 
  -3   3   8      231.13      245.94      4.50 o 
  -2   3   8      260.40      253.04      5.34 o 
  -1   3   8      347.52      330.70      4.37 o 
   0   3   8      549.80      576.71      6.42 o 
   1   3   8      402.76      403.65      5.27 o 
   2   3   8      241.99      222.91      4.34 o 
   3   3   8       90.48       93.91      2.96 o 
   4   3   8      977.24     1019.08     11.45 o 
   5   3   8       70.76       65.67      3.19 o 
   6   3   8        2.28        0.14      1.59 o 
   7   3   8       34.08       33.64      3.33 o 
   8   3   8       53.71       60.98      4.31 o 
   9   3   8        6.17       15.61      3.49 o 
  10   3   8        0.42        3.23      2.63 o 
  11   3   8       21.86       20.04      3.95 o 
  12   3   8        8.00       13.75      7.91 o 
 -17   4   8        0.77       -3.28      4.35 o 
 -16   4   8        6.63        1.22      4.81 o 
 -15   4   8       20.16       21.08      4.45 o 
 -14   4   8       72.70       76.64     11.22 o 
 -13   4   8        0.04       -2.70      2.70 o 
 -12   4   8      877.73      922.92     11.85 o 
 -11   4   8       77.83       81.49      3.64 o 
 -10   4   8      500.65      551.32      9.81 o 
  -9   4   8      211.97      230.08      5.25 o 
  -8   4   8        3.67        3.50      1.81 o 
  -7   4   8        2.10        3.68      1.54 o 
  -6   4   8      306.93      272.77      7.87 o 
  -5   4   8       83.44       76.71      4.65 o 
  -4   4   8       63.16       58.03      3.62 o 
  -3   4   8      213.45      191.41      8.10 o 
  -2   4   8      212.47      178.65      3.20 o 
  -1   4   8       25.35       27.86      1.61 o 
   0   4   8       15.65       18.90      2.22 o 
   1   4   8       44.51       37.12      2.88 o 
   2   4   8      263.39      251.37      6.36 o 
   3   4   8      335.62      360.06     10.91 o 
   4   4   8      355.95      341.87     12.25 o 
   5   4   8       10.58       13.00      2.35 o 
   6   4   8       31.12       36.37      3.28 o 
   7   4   8       18.32       25.38      3.51 o 
   8   4   8       88.42       86.10      4.93 o 
   9   4   8       22.81       28.86      3.66 o 
  10   4   8        1.85        2.49      2.71 o 
  11   4   8        6.55        6.49      5.68 o 
  12   4   8        4.15       -1.03      3.09 o 
 -16   5   8        1.69        8.23      5.45 o 
 -15   5   8       71.46       69.41     13.11 o 
 -14   5   8        3.95        6.68      7.45 o 
 -13   5   8      101.82      136.76     16.19 o 
 -12   5   8        4.94       10.64      5.18 o 
 -11   5   8      310.62      301.06     19.92 o 
 -10   5   8        8.86        9.82      4.90 o 
  -9   5   8        6.06        5.98      4.51 o 
  -8   5   8       23.97       26.24      5.90 o 
  -7   5   8       39.38       45.12      7.12 o 
  -6   5   8        1.53       -1.32      3.98 o 
  -5   5   8      140.17      152.89      6.45 o 
  -4   5   8        5.34        8.64      4.89 o 
  -3   5   8      193.52      212.05      8.48 o 
  -2   5   8       38.62       47.86      3.19 o 
  -1   5   8       69.49       59.28      3.79 o 
   0   5   8      431.11      413.49     10.37 o 
   1   5   8      849.67      935.22     13.13 o 
   2   5   8      285.31      260.71      7.40 o 
   3   5   8      120.44      134.41     10.83 o 
   4   5   8        3.85        3.49      2.41 o 
   5   5   8       37.03       39.57      3.93 o 
   6   5   8       31.21       26.62      4.64 o 
   7   5   8        0.53        4.19      2.55 o 
   8   5   8       21.05       23.74      4.18 o 
   9   5   8       13.96       15.82      3.39 o 
  10   5   8        2.41       -0.08      2.66 o 
 -14   6   8       36.83       35.47     10.03 o 
 -13   6   8       10.40       13.37      7.45 o 
 -12   6   8        4.36       -0.05     11.31 o 
 -11   6   8        4.79       -1.10      4.51 o 
 -10   6   8       19.71       12.61      5.81 o 
  -9   6   8        5.14       -0.77      4.50 o 
  -8   6   8        1.39       -4.65      4.13 o 
  -7   6   8       33.39       37.54      7.23 o 
  -6   6   8       91.44       93.23     10.54 o 
  -5   6   8       45.35       32.93      7.45 o 
  -4   6   8       95.82      111.73     25.45 o 
  -3   6   8      123.97      111.74      7.42 o 
  -2   6   8      130.99      151.96      7.28 o 
  -1   6   8       29.95       33.07      3.82 o 
   0   6   8       10.74       16.01      3.35 o 
   1   6   8       66.03       54.04      6.92 o 
   2   6   8      132.84      146.80     10.80 o 
   3   6   8        1.87       -3.13      3.16 o 
   4   6   8        0.24       -5.40      3.60 o 
   5   6   8        1.09       -0.86      3.35 o 
   6   6   8        2.67        8.21      4.50 o 
   7   6   8       15.74       27.25      6.08 o 
   8   6   8       14.68       24.94      5.90 o 
 -12   7   8        5.41        5.40      7.45 o 
 -11   7   8       32.94       29.13      7.46 o 
 -10   7   8        1.20       -2.77      4.69 o 
  -9   7   8        8.79        5.80      5.09 o 
  -8   7   8        0.30       -0.21      4.57 o 
  -7   7   8       15.44        9.43      5.44 o 
  -6   7   8        1.84       -1.67      4.34 o 
  -5   7   8        0.72        4.23      4.89 o 
  -4   7   8       79.14       49.31     10.41 o 
  -3   7   8       16.61       20.22      6.43 o 
  -2   7   8        1.25        9.79      4.00 o 
  -1   7   8        0.43        0.39      3.73 o 
   0   7   8       24.02       22.21      5.35 o 
   1   7   8        0.14       -3.12      3.86 o 
   2   7   8        0.12        4.40      4.20 o 
   3   7   8        5.59       -2.41      3.61 o 
   4   7   8        0.64        1.82      4.08 o 
   5   7   8       11.07        7.68      6.04 o 
   6   7   8        0.75        0.65      4.06 o 
  -7   8   8        4.39       -0.77      9.77 o 
  -6   8   8        9.90       22.36     12.85 o 
  -5   8   8       12.85       19.79     12.85 o 
  -4   8   8        0.29        7.45     11.82 o 
  -3   8   8       10.16        9.00     11.82 o 
  -2   8   8        0.87       12.85     12.34 o 
  -1   8   8       12.69        3.60     11.82 o 
   0   8   8        4.84        8.64      3.89 o 
   1   8   8        0.26       -3.58      4.11 o 
   2   8   8        6.53       -5.40      3.60 o 
 -19   0   9        9.39        4.11      6.94 o 
 -17   0   9        8.11       20.31      8.48 o 
 -15   0   9     1219.14     1137.24     41.64 o 
 -13   0   9       62.66       33.42      8.48 o 
 -11   0   9      867.10      943.42     33.42 o 
  -9   0   9      162.66      164.52     12.34 o 
  -7   0   9       44.22       31.88      6.43 o 
  -5   0   9      615.81      623.45     16.75 o 
  -3   0   9      521.86      524.96      9.05 o 
  -1   0   9       22.92       24.58      2.21 o 
   1   0   9      785.27      799.57      9.52 o 
   3   0   9       31.34       33.11      2.27 o 
   5   0   9      595.71      552.66     10.68 o 
   7   0   9        5.83        0.22      2.07 o 
   9   0   9      193.85      206.52     16.32 o 
  11   0   9       28.99       30.11      5.18 o 
  13   0   9       91.84       91.04      8.49 o 
 -19   1   9       12.70       23.84      6.77 o 
 -18   1   9       15.44       23.47      6.22 o 
 -17   1   9       75.99       96.21     10.44 o 
 -16   1   9        3.22        3.57      4.35 o 
 -15   1   9       32.98       24.86      5.78 o 
 -14   1   9      285.84      259.68     11.20 o 
 -13   1   9      254.41      257.33     10.44 o 
 -12   1   9      535.84      490.01     15.92 o 
 -11   1   9       23.60       24.42      4.05 o 
 -10   1   9       39.97       32.25      6.17 o 
  -9   1   9     1138.35     1112.73     28.66 o 
  -8   1   9      182.29      194.80      9.07 o 
  -7   1   9     1192.81     1206.47     17.34 o 
  -6   1   9       51.24       49.21      3.41 o 
  -5   1   9      594.67      548.90      8.76 o 
  -4   1   9       49.92       48.16      1.95 o 
  -3   1   9       24.79       28.98      1.46 o 
  -2   1   9      655.33      693.79      6.77 o 
  -1   1   9      312.33      362.69      4.37 o 
   0   1   9     1106.97     1111.91     10.20 o 
   1   1   9      408.53      389.82      4.44 o 
   2   1   9        8.92        8.56      1.24 o 
   3   1   9      323.15      317.64      4.32 o 
   4   1   9       61.44       74.84      4.02 o 
   5   1   9       30.12       27.80      1.92 o 
   6   1   9       23.21       21.00      2.09 o 
   7   1   9      277.89      266.49      6.07 o 
   8   1   9       16.13       16.18      2.39 o 
   9   1   9       87.70       96.21      6.83 o 
  10   1   9       79.06       86.81      5.20 o 
  11   1   9      226.00      245.97     21.09 o 
  12   1   9        0.57       -0.73      2.57 o 
  13   1   9        8.69       12.76      4.60 o 
 -19   2   9        0.06        6.47      5.06 o 
 -18   2   9       64.95       77.72      9.98 o 
 -17   2   9        4.34        6.87      6.30 o 
 -16   2   9        3.80       -0.31      3.89 o 
 -15   2   9       36.00       29.63      5.14 o 
 -14   2   9      131.26      138.30     11.33 o 
 -13   2   9       67.04       63.59      5.46 o 
 -12   2   9      105.28       99.64      7.17 o 
 -11   2   9       13.26       26.62      4.12 o 
 -10   2   9     1268.22     1259.34     22.21 o 
  -9   2   9       95.39      108.21      6.56 o 
  -8   2   9      140.04      142.70      6.04 o 
  -7   2   9       93.57      103.50      2.94 o 
  -6   2   9      647.92      656.76     12.78 o 
  -5   2   9      369.05      369.56      7.72 o 
  -4   2   9      186.81      204.08      4.53 o 
  -3   2   9       63.44       92.68      3.22 o 
  -2   2   9      715.93      706.18      6.59 o 
  -1   2   9       14.42       26.18      1.93 o 
   0   2   9      206.44      226.65      3.98 o 
   1   2   9      186.83      175.93      3.44 o 
   2   2   9      359.43      338.08      4.75 o 
   3   2   9       36.23       43.08      2.11 o 
   4   2   9       32.24       38.51      2.28 o 
   5   2   9       38.42       40.78      2.79 o 
   6   2   9      188.23      180.55      5.53 o 
   7   2   9        0.08        1.42      1.86 o 
   8   2   9        2.83       -0.49      2.00 o 
   9   2   9       14.23       10.05      2.82 o 
  10   2   9      140.09      145.99     10.43 o 
  11   2   9        3.84        1.25      3.07 o 
  12   2   9       36.68       37.58      5.15 o 
 -18   3   9       16.34       20.32      5.50 o 
 -17   3   9       71.39       76.28      7.72 o 
 -16   3   9       24.49       33.21      5.46 o 
 -15   3   9        8.65        4.52      2.54 o 
 -14   3   9        7.79        3.89      2.66 o 
 -13   3   9       75.06       69.47      4.49 o 
 -12   3   9        4.44        5.60      1.98 o 
 -11   3   9     1291.65     1298.81     16.12 o 
 -10   3   9     2370.98     2359.76     24.33 o 
  -9   3   9      859.32      834.03     10.67 o 
  -8   3   9       22.79       19.79      2.80 o 
  -7   3   9      370.25      336.79      6.02 o 
  -6   3   9       74.11       70.78      4.19 o 
  -5   3   9      697.06      680.97     12.26 o 
  -4   3   9       15.57       15.45      1.94 o 
  -3   3   9      204.13      218.89      5.49 o 
  -2   3   9       13.99       10.13      1.42 o 
  -1   3   9      487.84      499.27      5.98 o 
   0   3   9      624.38      564.81     10.49 o 
   1   3   9     1132.81     1122.76     12.40 o 
   2   3   9       32.00       31.24      2.18 o 
   3   3   9      174.55      203.27      4.85 o 
   4   3   9      167.13      173.93      5.67 o 
   5   3   9        2.10       -0.49      1.56 o 
   6   3   9        1.85        0.63      1.96 o 
   7   3   9       19.30       22.31      3.01 o 
   8   3   9       95.47       87.30      6.68 o 
   9   3   9      104.06      107.76     11.59 o 
  10   3   9       61.97       41.78      4.95 o 
  11   3   9       19.05       28.16      6.91 o 
  12   3   9        0.75        7.06      3.66 o 
 -17   4   9        8.74        7.86      6.56 o 
 -16   4   9        2.27       -0.68      4.53 o 
 -15   4   9       63.19       79.54      8.95 o 
 -14   4   9        0.04       -0.68      3.11 o 
 -13   4   9      136.31      130.80      6.74 o 
 -12   4   9       27.59       32.25      3.43 o 
 -11   4   9      208.94      195.04      6.55 o 
 -10   4   9      723.69      697.77     13.54 o 
  -9   4   9        3.31        1.62      1.70 o 
  -8   4   9        5.22        5.52      2.71 o 
  -7   4   9      355.43      354.85      7.49 o 
  -6   4   9      160.72      176.33      7.16 o 
  -5   4   9      152.45      176.26      7.74 o 
  -4   4   9       49.90       61.17      4.21 o 
  -3   4   9       22.57       14.06      3.29 o 
  -2   4   9       21.35       24.38      2.42 o 
  -1   4   9       82.06       78.91      3.39 o 
   0   4   9        3.40        3.05      1.56 o 
   1   4   9       91.39       89.20      4.11 o 
   2   4   9      634.96      652.93     11.34 o 
   3   4   9      235.22      245.85      9.40 o 
   4   4   9       20.35       18.45      2.91 o 
   5   4   9      215.43      207.13      6.62 o 
   6   4   9        8.06       12.50      2.63 o 
   7   4   9       24.80       21.72      3.52 o 
   8   4   9       10.94        7.14      3.12 o 
   9   4   9       10.46        6.64      2.84 o 
  10   4   9       11.37       14.35      3.61 o 
  11   4   9        0.29        0.62      3.24 o 
 -16   5   9       46.23       68.38     14.14 o 
 -15   5   9        0.04        5.14      7.45 o 
 -14   5   9        0.41        1.29      6.43 o 
 -13   5   9        0.03       -2.06      5.40 o 
 -12   5   9        4.63        7.29      8.48 o 
 -11   5   9       24.67       26.43      6.80 o 
 -10   5   9      123.99      121.22     11.40 o 
  -9   5   9       11.58       11.53      5.25 o 
  -8   5   9      106.12       99.92     10.22 o 
  -7   5   9       35.39       21.42      6.09 o 
  -6   5   9       40.75       42.73      7.01 o 
  -5   5   9       57.88       55.18      8.04 o 
  -4   5   9       98.80      104.90      5.17 o 
  -3   5   9        0.37       -0.73      1.63 o 
  -2   5   9       13.74        9.44      2.10 o 
  -1   5   9       18.96       20.96      2.30 o 
   0   5   9      131.21      102.26      7.59 o 
   1   5   9      162.44      161.16      6.43 o 
   2   5   9       30.81       37.52      5.87 o 
   3   5   9       16.38       11.60      2.68 o 
   4   5   9       61.14       62.07      4.65 o 
   5   5   9       14.17       14.79      3.04 o 
   6   5   9       22.40       18.95      3.64 o 
   7   5   9        3.95        6.91      3.10 o 
   8   5   9        0.36        0.62      2.77 o 
   9   5   9        1.74        1.75      2.93 o 
 -14   6   9       15.10        7.97      7.71 o 
 -13   6   9        5.48        9.77      7.45 o 
 -12   6   9        3.30       -4.51      6.56 o 
 -11   6   9       66.75       73.24      9.81 o 
 -10   6   9       33.46       42.69      7.82 o 
  -9   6   9        2.08        2.76      4.90 o 
  -8   6   9        3.07       13.73      5.55 o 
  -7   6   9        1.56       -5.49      3.66 o 
  -6   6   9      336.20      290.08     15.73 o 
  -5   6   9      180.27      188.61     14.31 o 
  -4   6   9        1.13        5.21      4.94 o 
  -3   6   9      159.76      195.34      8.24 o 
  -2   6   9       97.35       65.38      4.94 o 
  -1   6   9       48.24       54.24      4.90 o 
   0   6   9        0.48        0.60      3.80 o 
   1   6   9       96.68      112.41     11.82 o 
   2   6   9        0.41        8.78      4.05 o 
   3   6   9       11.38       24.87      5.65 o 
   4   6   9        0.46        7.53      4.27 o 
   5   6   9        5.34        5.37      4.11 o 
   6   6   9        4.34        6.43      7.20 o 
   7   6   9        9.29        5.10      6.94 o 
   8   6   9        5.31        2.96      4.53 o 
 -11   7   9        0.94        1.29      5.13 o 
 -10   7   9        6.68       19.87      6.79 o 
  -9   7   9       41.54       42.56      8.27 o 
  -8   7   9       27.53       32.99      8.23 o 
  -7   7   9        2.30        3.12      4.93 o 
  -6   7   9        6.86        8.27      5.59 o 
  -5   7   9       25.17       16.24      6.43 o 
  -4   7   9        4.23       -1.10      4.49 o 
  -3   7   9      102.55      115.50     12.08 o 
  -2   7   9        0.00        2.54      3.40 o 
  -1   7   9        3.57        0.16      3.23 o 
   0   7   9       18.95       16.10      4.08 o 
   1   7   9        2.28       -3.02      3.60 o 
   2   7   9        7.58        9.51      4.58 o 
   3   7   9       23.07       23.40      5.79 o 
   4   7   9        1.15        5.02      8.10 o 
   5   7   9        0.00        1.11      4.43 o 
  -6   8   9       31.23       12.85     11.57 o 
  -5   8   9        0.95       -3.08     10.54 o 
  -4   8   9       10.36       16.19     12.34 o 
  -3   8   9       31.60       31.10     14.65 o 
  -2   8   9       10.59       21.76      9.38 o 
  -1   8   9        2.25        2.61      4.37 o 
   0   8   9        2.11        0.87      3.43 o 
 -18   0  10       57.97       83.29     14.65 o 
 -16   0  10       40.72       35.99      9.77 o 
 -14   0  10     1382.90     1250.60     43.19 o 
 -12   0  10      627.54      654.22     28.02 o 
 -10   0  10      325.19      339.84     18.51 o 
  -8   0  10        0.22        0.77      3.86 o 
  -6   0  10      596.81      612.93     17.56 o 
  -4   0  10      778.69      792.39     12.50 o 
  -2   0  10     5508.92     5260.98     53.86 o 
   0   0  10      162.89      159.60      4.17 o 
   2   0  10      751.60      758.48      9.80 o 
   4   0  10      305.62      335.56      7.41 o 
   6   0  10        5.71        7.61      2.52 o 
   8   0  10       21.18       18.59      5.01 o 
  10   0  10      145.37      148.71      9.13 o 
  12   0  10        1.01        0.23      3.66 o 
 -19   1  10        4.42       10.71      8.23 o 
 -18   1  10        0.00        1.80      4.53 o 
 -17   1  10       52.08       55.52     18.38 o 
 -16   1  10       80.77       86.36      9.63 o 
 -15   1  10        8.03        5.21      4.27 o 
 -14   1  10       55.63       37.99      5.44 o 
 -13   1  10      332.70      333.62     11.97 o 
 -12   1  10       80.86       86.50      7.03 o 
 -11   1  10       16.82        9.38      3.82 o 
 -10   1  10      262.95      242.78     23.26 o 
  -9   1  10      149.54      120.32      8.80 o 
  -8   1  10       33.11       29.75      7.20 o 
  -7   1  10        0.95        0.74      1.28 o 
  -6   1  10      144.48      131.95      6.40 o 
  -5   1  10      124.83      118.86      3.74 o 
  -4   1  10      101.86       96.99      4.28 o 
  -3   1  10      315.58      322.19      4.67 o 
  -2   1  10      355.39      412.12      5.11 o 
  -1   1  10     1240.95     1320.07     10.62 o 
   0   1  10      109.73       93.83      2.50 o 
   1   1  10      261.60      271.11      3.78 o 
   2   1  10        1.47        0.42      0.88 o 
   3   1  10      242.04      263.50      5.51 o 
   4   1  10      423.72      415.92      8.65 o 
   5   1  10        1.29       -0.10      1.28 o 
   6   1  10       17.53       12.92      1.85 o 
   7   1  10      387.36      402.05      7.27 o 
   8   1  10       91.42       90.63      4.55 o 
   9   1  10        2.28        2.81      2.21 o 
  10   1  10      184.21      197.54      6.83 o 
  11   1  10       60.74       59.31      4.75 o 
  12   1  10        7.86        9.30      3.34 o 
 -18   2  10        6.64       18.32     10.80 o 
 -17   2  10        0.03        2.41      4.68 o 
 -16   2  10        2.93        0.32      3.36 o 
 -15   2  10      132.77      143.46      9.79 o 
 -14   2  10        0.02        1.80      3.21 o 
 -13   2  10       24.58       16.68      4.08 o 
 -12   2  10        0.00        0.18      2.70 o 
 -11   2  10       85.06       79.64      6.45 o 
 -10   2  10        2.77        7.23      3.95 o 
  -9   2  10       13.25       10.10      2.62 o 
  -8   2  10       88.99       75.42      2.87 o 
  -7   2  10       60.76       78.65      4.46 o 
  -6   2  10      213.03      261.94      6.80 o 
  -5   2  10      303.05      301.79      7.94 o 
  -4   2  10      251.03      250.96      5.23 o 
  -3   2  10      781.38      853.53      9.93 o 
  -2   2  10       29.87       35.43      1.62 o 
  -1   2  10        0.34        3.45      0.94 o 
   0   2  10        6.34        3.66      0.97 o 
   1   2  10      307.51      282.24      3.99 o 
   2   2  10        8.55        8.88      1.23 o 
   3   2  10       50.15       45.43      2.29 o 
   4   2  10       33.38       27.45      2.10 o 
   5   2  10      176.04      167.28      4.84 o 
   6   2  10        4.35        8.40      2.23 o 
   7   2  10       28.36       30.38      3.21 o 
   8   2  10        1.45        2.12      2.28 o 
   9   2  10       29.35       28.95      3.84 o 
  10   2  10        1.30        2.18      2.68 o 
  11   2  10       18.54       14.97      3.83 o 
 -18   3  10        3.21        6.21      4.45 o 
 -17   3  10       39.99       43.50      6.08 o 
 -16   3  10       45.78       47.19      7.79 o 
 -15   3  10      100.76      108.15      8.24 o 
 -14   3  10       43.04       44.91      5.64 o 
 -13   3  10        1.07        0.23      2.49 o 
 -12   3  10      188.41      191.13      8.47 o 
 -11   3  10      338.31      375.31      9.83 o 
 -10   3  10      904.13      911.56     15.38 o 
  -9   3  10      699.88      668.44     10.49 o 
  -8   3  10      601.86      608.51      9.42 o 
  -7   3  10      107.10      113.29      3.77 o 
  -6   3  10       49.07       43.61      4.08 o 
  -5   3  10       19.52       14.71      2.46 o 
  -4   3  10      168.47      153.47      4.85 o 
  -3   3  10        0.17        0.85      1.36 o 
  -2   3  10      763.27      795.87      9.27 o 
  -1   3  10        0.23       -0.72      0.85 o 
   0   3  10       31.71       27.35      2.11 o 
   1   3  10       37.92       36.04      2.71 o 
   2   3  10      555.80      544.25      8.49 o 
   3   3  10      319.61      315.93      8.89 o 
   4   3  10        1.56        1.12      1.55 o 
   5   3  10       24.00       20.05      4.19 o 
   6   3  10        5.10        8.09      2.50 o 
   7   3  10        7.93        1.48      2.20 o 
   8   3  10        1.49       -0.06      3.32 o 
   9   3  10       11.97        8.14      3.15 o 
  10   3  10        9.45        7.43      5.58 o 
  11   3  10        7.97        4.52      9.00 o 
 -17   4  10       17.50       25.75      6.45 o 
 -16   4  10       97.74      116.71     10.87 o 
 -15   4  10       36.76       43.90      7.43 o 
 -14   4  10        5.95        5.97      4.05 o 
 -13   4  10      118.90      124.44      6.85 o 
 -12   4  10       24.22       28.08      4.04 o 
 -11   4  10       13.20       16.98      2.78 o 
 -10   4  10       90.30      100.23     10.66 o 
  -9   4  10       61.70       54.44      3.75 o 
  -8   4  10        6.40        0.62      2.09 o 
  -7   4  10        0.14        1.84      2.09 o 
  -6   4  10       99.42       83.56      6.15 o 
  -5   4  10        4.42        0.26      2.25 o 
  -4   4  10       24.55       23.06      2.93 o 
  -3   4  10       92.16       84.27      4.91 o 
  -2   4  10      172.23      174.41      4.54 o 
  -1   4  10       40.48       30.20      2.42 o 
   0   4  10      136.85      120.01      4.25 o 
   1   4  10      329.40      303.04      6.96 o 
   2   4  10     1776.04     1834.97     23.83 o 
   3   4  10      238.90      259.34      8.41 o 
   4   4  10      171.75      155.90      6.43 o 
   5   4  10        0.52        0.61      2.14 o 
   6   4  10        5.28        8.46      2.59 o 
   7   4  10        5.88        5.62      2.43 o 
   8   4  10        9.36        5.88      3.06 o 
   9   4  10        5.43       10.47      4.45 o 
  10   4  10        5.67        7.86      3.61 o 
 -15   5  10       49.69       48.33     11.82 o 
 -14   5  10        0.11        5.40      6.94 o 
 -13   5  10       19.47       21.85      8.48 o 
 -12   5  10       34.21       33.56     15.42 o 
 -11   5  10       19.99       22.64     14.78 o 
 -10   5  10      100.46      134.72     12.29 o 
  -9   5  10      268.38      288.65     15.87 o 
  -8   5  10       23.29       31.84      6.80 o 
  -7   5  10        0.00        0.77      4.29 o 
  -6   5  10       24.49       21.94      7.20 o 
  -5   5  10      163.77      124.19     15.42 o 
  -4   5  10        0.00       -0.41      1.89 o 
  -3   5  10       18.03       25.68      4.21 o 
  -2   5  10        7.74        9.89      1.98 o 
  -1   5  10      169.81      178.81      5.82 o 
   0   5  10      103.13      111.25      4.76 o 
   1   5  10       36.36       40.28      3.94 o 
   2   5  10       13.93       11.49      2.93 o 
   3   5  10      196.33      189.12      8.72 o 
   4   5  10        1.37        7.35      2.70 o 
   5   5  10       33.52       33.19      4.71 o 
   6   5  10       11.63        9.71      3.07 o 
   7   5  10        1.11        1.34      3.06 o 
   8   5  10        3.15        3.22      3.86 o 
 -14   6  10       27.19       22.36      9.25 o 
 -13   6  10        0.76       -0.26      6.43 o 
 -12   6  10       12.42       12.00      6.04 o 
 -11   6  10        0.22       -6.09      4.06 o 
 -10   6  10       86.58       97.51     11.27 o 
  -9   6  10        0.75       -0.78      6.43 o 
  -8   6  10        8.24        8.11      5.32 o 
  -7   6  10        1.27        0.44      4.41 o 
  -6   6  10       49.72       25.18      6.89 o 
  -5   6  10       53.50       37.24      9.25 o 
  -4   6  10        1.15        4.45      2.99 o 
  -3   6  10        9.32        7.26      4.08 o 
  -2   6  10       61.21       64.79      5.02 o 
  -1   6  10       12.35        5.76      2.67 o 
   0   6  10        4.76        8.33      3.48 o 
   1   6  10        6.84        2.57      3.61 o 
   2   6  10       66.84       62.41      7.61 o 
   3   6  10       20.90        6.03      9.13 o 
   4   6  10        5.60        1.64      3.97 o 
   5   6  10        0.22       -2.59      6.04 o 
   6   6  10        6.74        4.71      4.88 o 
   7   6  10        0.50       -3.52      9.38 o 
 -11   7  10       11.24       10.97      6.97 o 
 -10   7  10       15.75        9.45      5.90 o 
  -9   7  10        0.04        3.39      5.61 o 
  -8   7  10       24.77       10.10      6.03 o 
  -7   7  10        0.72       -1.52      4.70 o 
  -6   7  10        9.58       14.54      6.25 o 
  -5   7  10        0.94        3.74      5.49 o 
  -4   7  10        1.98       -2.57      4.86 o 
  -3   7  10        0.67       -0.59      5.18 o 
  -2   7  10        8.62       13.49      4.27 o 
  -1   7  10        7.56        3.07      3.32 o 
   0   7  10        2.81        7.07      5.73 o 
   1   7  10        2.20        5.39      3.74 o 
   2   7  10       31.27        9.37     10.15 o 
   3   7  10        0.30        1.56      6.17 o 
   4   7  10       10.66       16.29      5.64 o 
 -19   0  11       10.56        4.11      7.45 o 
 -17   0  11        0.70       -4.11      5.91 o 
 -15   0  11      628.76      567.33     28.53 o 
 -13   0  11       12.10       12.34      6.17 o 
 -11   0  11      714.86      652.68     27.76 o 
  -9   0  11        3.40        6.17      4.88 o 
  -7   0  11      129.29      125.61     10.67 o 
  -5   0  11       82.27       80.35      5.52 o 
  -3   0  11      419.86      376.36     10.65 o 
  -1   0  11       58.89       54.26      2.97 o 
   1   0  11      801.34      762.76     10.94 o 
   3   0  11      229.85      273.84      6.79 o 
   5   0  11      145.11      147.62      6.63 o 
   7   0  11        4.87        3.64      6.30 o 
   9   0  11       22.79       19.75      4.55 o 
  11   0  11        5.33        8.53      4.20 o 
 -19   1  11        1.51        0.73      4.79 o 
 -18   1  11      117.75       87.93     10.60 o 
 -17   1  11       45.11       58.46      8.72 o 
 -16   1  11      114.51      124.80     20.18 o 
 -15   1  11       12.26       18.69      5.49 o 
 -14   1  11      397.29      388.58     21.29 o 
 -13   1  11      420.82      402.08     13.15 o 
 -12   1  11      104.22      108.76      9.54 o 
 -11   1  11       16.84       24.48      6.17 o 
 -10   1  11      109.73      118.73      9.54 o 
  -9   1  11     1608.60     1667.33     33.59 o 
  -8   1  11      108.43      106.25      7.04 o 
  -7   1  11        0.25       -0.22      1.10 o 
  -6   1  11        4.29        3.05      1.18 o 
  -5   1  11       29.08       25.62      1.50 o 
  -4   1  11       88.69       80.83      2.12 o 
  -3   1  11       33.84       33.45      2.25 o 
  -2   1  11        9.33        6.05      1.45 o 
  -1   1  11      231.89      258.58      4.77 o 
   0   1  11       95.00      100.54      3.10 o 
   1   1  11      164.42      153.47      3.82 o 
   2   1  11       30.90       35.17      1.99 o 
   3   1  11      481.83      436.19      6.11 o 
   4   1  11       46.94       45.66      2.61 o 
   5   1  11        4.21        9.49      1.72 o 
   6   1  11        0.27       -2.38      1.62 o 
   7   1  11        1.88       -0.52      1.78 o 
   8   1  11       66.48       65.13      3.89 o 
   9   1  11       23.75       27.45      3.15 o 
  10   1  11       16.83       16.53      3.13 o 
  11   1  11      131.33      141.62      6.83 o 
 -18   2  11       41.62       55.10     13.50 o 
 -17   2  11        1.32        3.57      4.63 o 
 -16   2  11      103.73       94.12      8.53 o 
 -15   2  11       46.09       50.65      6.72 o 
 -14   2  11      108.03      111.66      8.58 o 
 -13   2  11       13.43       17.01      4.04 o 
 -12   2  11      133.03      125.20     13.75 o 
 -11   2  11        4.11        1.83      2.98 o 
 -10   2  11      597.21      645.54     13.53 o 
  -9   2  11      586.26      583.97     18.25 o 
  -8   2  11      951.86      977.00     15.75 o 
  -7   2  11       36.64       42.57      4.30 o 
  -6   2  11       10.96        7.89      2.02 o 
  -5   2  11        0.01        0.69      1.33 o 
  -4   2  11       55.24       55.70      2.81 o 
  -3   2  11      339.43      383.17      7.86 o 
  -2   2  11      316.14      289.08      4.13 o 
  -1   2  11        0.14        0.03      0.92 o 
   0   2  11       84.36       74.53      2.49 o 
   1   2  11       48.19       54.24      2.33 o 
   2   2  11       54.76       51.95      2.37 o 
   3   2  11       28.78       40.54      3.21 o 
   4   2  11      384.62      379.35      6.16 o 
   5   2  11        4.41        2.82      1.53 o 
   6   2  11       67.19       71.70      3.55 o 
   7   2  11        1.46        0.54      1.98 o 
   8   2  11       69.89       69.75      5.90 o 
   9   2  11        0.90       -2.59      2.29 o 
  10   2  11       66.63       75.21      5.42 o 
  11   2  11       12.99       12.74      3.32 o 
 -18   3  11        1.97        5.80      4.34 o 
 -17   3  11        1.10       -1.63      3.63 o 
 -16   3  11       17.04       27.81      5.28 o 
 -15   3  11        1.70        6.99      3.55 o 
 -14   3  11       14.57       21.32      8.48 o 
 -13   3  11        0.10       -0.87      2.52 o 
 -12   3  11       31.88       38.24      5.42 o 
 -11   3  11      179.67      180.57      9.06 o 
 -10   3  11       32.60       40.65      3.32 o 
  -9   3  11      431.34      427.11      8.21 o 
  -8   3  11       10.57        8.64      1.90 o 
  -7   3  11      136.80      146.80      4.43 o 
  -6   3  11       91.80       72.34      3.13 o 
  -5   3  11      713.52      718.85     11.61 o 
  -4   3  11      157.33      164.53      4.81 o 
  -3   3  11      338.85      306.97      6.41 o 
  -2   3  11       19.45       11.34      1.69 o 
  -1   3  11       13.52        9.90      1.30 o 
   0   3  11      198.86      168.81      3.60 o 
   1   3  11       85.12       90.88      4.61 o 
   2   3  11       11.55        9.60      1.65 o 
   3   3  11      106.04      107.88      5.48 o 
   4   3  11       66.81       73.25      4.31 o 
   5   3  11       25.82       29.68      3.40 o 
   6   3  11       40.46       33.16      7.94 o 
   7   3  11        7.17        3.62      2.78 o 
   8   3  11       16.40       20.86      6.92 o 
   9   3  11        0.00        2.42      3.03 o 
  10   3  11        1.14        0.99      5.28 o 
 -17   4  11       56.08       67.67      9.14 o 
 -16   4  11        0.01        2.60      4.04 o 
 -15   4  11      147.56      159.04      9.92 o 
 -14   4  11        6.39        1.77      3.18 o 
 -13   4  11      368.92      402.66     10.54 o 
 -12   4  11       66.39       59.30      4.47 o 
 -11   4  11      189.03      204.11      7.02 o 
 -10   4  11      167.08      138.66     12.23 o 
  -9   4  11       24.76       28.21      4.20 o 
  -8   4  11       69.93       74.86      6.56 o 
  -7   4  11       53.93       48.04      5.22 o 
  -6   4  11       11.27        8.19      3.34 o 
  -5   4  11       92.01       79.27      6.56 o 
  -4   4  11       10.66       12.42      3.33 o 
  -3   4  11        0.07       -2.32      1.54 o 
  -2   4  11        4.98        0.37      1.63 o 
  -1   4  11      131.01      109.53      4.44 o 
   0   4  11       20.17        9.35      2.97 o 
   1   4  11       40.92       35.50      3.94 o 
   2   4  11       35.91       30.20      3.52 o 
   3   4  11      106.78      103.38      6.35 o 
   4   4  11       29.88       38.52      4.03 o 
   5   4  11       89.61       85.99      7.01 o 
   6   4  11        0.00        2.10      2.51 o 
   7   4  11       16.88        8.49      3.04 o 
   8   4  11        0.05       -3.07      5.34 o 
   9   4  11        6.56        4.07      3.18 o 
 -15   5  11        5.72       -6.17      6.17 o 
 -14   5  11        6.13        3.34      6.94 o 
 -13   5  11       18.88        9.00      7.45 o 
 -12   5  11       30.89       26.06      7.10 o 
 -11   5  11       15.25       25.19      7.07 o 
 -10   5  11       17.21       21.65      6.46 o 
  -9   5  11       14.38        2.85      5.18 o 
  -8   5  11      119.23      127.94     12.27 o 
  -7   5  11       21.84       19.49      7.07 o 
  -6   5  11       27.65       29.31      9.64 o 
  -5   5  11      228.94      206.42     18.77 o 
  -4   5  11      442.10      447.31     10.95 o 
  -3   5  11       45.89       52.48      4.05 o 
  -2   5  11      152.34      148.47      7.76 o 
  -1   5  11        8.37       16.67      2.71 o 
   0   5  11        7.00        7.23      2.51 o 
   1   5  11       55.93       47.89      4.24 o 
   2   5  11       24.38       24.67      5.05 o 
   3   5  11       70.92       84.09      5.87 o 
   4   5  11        4.70        5.01      2.70 o 
   5   5  11        0.08       -2.97      2.97 o 
   6   5  11        6.38        8.04      3.16 o 
   7   5  11        0.02       -1.74      2.86 o 
 -13   6  11        0.10        3.60      6.94 o 
 -12   6  11        0.05        1.48      8.23 o 
 -11   6  11        8.39        6.85      5.56 o 
 -10   6  11        4.34        3.17      5.37 o 
  -9   6  11        0.00        0.84      7.71 o 
  -8   6  11       32.89       43.06      8.29 o 
  -7   6  11       28.50       29.30      7.66 o 
  -6   6  11        3.28       -0.65      7.71 o 
  -5   6  11       76.02       52.86     11.57 o 
  -4   6  11        0.07        3.39      3.77 o 
  -3   6  11       11.06       19.79      3.45 o 
  -2   6  11       14.90       10.77      3.03 o 
  -1   6  11       11.86       14.25      3.52 o 
   0   6  11       34.03       27.45      5.04 o 
   1   6  11       14.70       17.11      5.43 o 
   2   6  11        9.13       10.85      4.36 o 
   3   6  11        0.02       -3.95      3.83 o 
   4   6  11       27.98       25.05      6.21 o 
   5   6  11       18.41       21.66      5.79 o 
 -10   7  11        1.82        4.00      6.03 o 
  -9   7  11       17.31       12.80      6.65 o 
  -8   7  11        0.79        9.04      6.05 o 
  -7   7  11        1.55       -6.03      4.52 o 
  -6   7  11        6.13        2.35      5.54 o 
  -5   7  11       15.93       20.35      7.40 o 
  -4   7  11       39.21       29.71      8.02 o 
  -3   7  11       11.13        5.84      5.59 o 
  -2   7  11        3.63       11.91      4.07 o 
  -1   7  11       71.79       82.71      7.58 o 
   0   7  11       64.06       60.62     14.65 o 
   1   7  11        3.04        7.43      5.70 o 
   2   7  11        8.25        2.32      4.00 o 
 -18   0  12       15.64       16.71      8.48 o 
 -16   0  12        7.65       -4.63      4.88 o 
 -14   0  12       78.59       83.54     13.62 o 
 -12   0  12      291.22      310.79     19.54 o 
 -10   0  12      134.49      114.39     13.62 o 
  -8   0  12       25.11       19.46      4.80 o 
  -6   0  12      296.51      271.63      9.08 o 
  -4   0  12        1.73       -0.75      1.35 o 
  -2   0  12      141.85      138.77      5.03 o 
   0   0  12      349.16      368.37      7.71 o 
   2   0  12      748.43      790.07     12.44 o 
   4   0  12      413.76      436.66     18.04 o 
   6   0  12       20.21       10.58      3.15 o 
   8   0  12       23.49       27.82      4.25 o 
  10   0  12        1.93       -2.26      3.50 o 
 -18   1  12       68.81       92.91     10.97 o 
 -17   1  12       46.23       51.96     10.67 o 
 -16   1  12       10.39        7.64      4.79 o 
 -15   1  12       24.12       34.17      6.72 o 
 -14   1  12      266.34      260.50     13.45 o 
 -13   1  12      376.83      347.82     30.33 o 
 -12   1  12       11.74        9.17      4.09 o 
 -11   1  12        0.99        3.60      5.40 o 
 -10   1  12       35.40       36.12      5.78 o 
  -9   1  12       99.80      110.23      7.63 o 
  -8   1  12        2.81        3.96      2.82 o 
  -7   1  12       23.25       16.76      1.69 o 
  -6   1  12       31.80       32.29      3.34 o 
  -5   1  12        8.38        5.75      1.19 o 
  -4   1  12      375.81      378.25      6.46 o 
  -3   1  12      165.26      192.11      3.93 o 
  -2   1  12       38.69       42.08      2.17 o 
  -1   1  12      560.31      575.50      7.11 o 
   0   1  12      471.34      451.78      5.90 o 
   1   1  12        7.55        7.32      1.42 o 
   2   1  12       10.10        7.41      1.49 o 
   3   1  12       68.06       69.60      3.01 o 
   4   1  12      136.23      144.17      4.32 o 
   5   1  12        9.43        4.49      1.78 o 
   6   1  12       29.17       31.37      2.93 o 
   7   1  12       23.68       22.09      2.72 o 
   8   1  12        0.19       -2.91      1.94 o 
   9   1  12        6.90        4.15      2.53 o 
  10   1  12        0.14       -1.72      2.39 o 
 -18   2  12        2.94        5.21      5.00 o 
 -17   2  12       20.30       15.44      5.74 o 
 -16   2  12        0.80        1.17      3.50 o 
 -15   2  12       85.00       83.74      8.04 o 
 -14   2  12        1.19        5.44      3.69 o 
 -13   2  12        0.76       -0.02      3.00 o 
 -12   2  12      157.20      155.47      9.89 o 
 -11   2  12      348.46      381.59     15.51 o 
 -10   2  12      125.35      129.95      7.14 o 
  -9   2  12        0.08        2.69      2.17 o 
  -8   2  12      515.94      494.01     10.74 o 
  -7   2  12       21.97       24.50      2.99 o 
  -6   2  12       58.28       49.55      3.91 o 
  -5   2  12      113.63      134.94      6.29 o 
  -4   2  12        3.83        4.44      1.72 o 
  -3   2  12      376.93      367.86      5.41 o 
  -2   2  12       41.81       32.06      1.87 o 
  -1   2  12        2.47        5.24      1.27 o 
   0   2  12       85.31       79.45      3.33 o 
   1   2  12      148.10      115.98      3.28 o 
   2   2  12        1.38       -1.35      1.31 o 
   3   2  12       67.21       80.91      4.26 o 
   4   2  12      125.18      118.85      4.74 o 
   5   2  12       18.61       15.98      2.26 o 
   6   2  12       14.28        9.09      2.18 o 
   7   2  12        4.79        2.87      2.23 o 
   8   2  12        8.89        8.66      2.83 o 
   9   2  12      117.25      115.88     12.91 o 
  10   2  12        1.71        1.09      2.70 o 
 -17   3  12       47.33       58.50     12.70 o 
 -16   3  12       24.45       33.04      5.91 o 
 -15   3  12        4.84        3.47      4.15 o 
 -14   3  12       48.42       64.15      5.79 o 
 -13   3  12       37.62       36.91      4.61 o 
 -12   3  12       11.73       12.17      3.21 o 
 -11   3  12       11.71        7.54      2.28 o 
 -10   3  12      111.80      120.15      5.23 o 
  -9   3  12       12.31        7.81      2.13 o 
  -8   3  12      102.17      106.47      4.62 o 
  -7   3  12       38.87       37.07      2.83 o 
  -6   3  12      357.89      381.37      6.87 o 
  -5   3  12       14.53       15.14      1.73 o 
  -4   3  12       79.07       83.61      4.05 o 
  -3   3  12      130.83      147.96      4.89 o 
  -2   3  12      828.14      893.92     12.98 o 
  -1   3  12      609.11      621.14      9.60 o 
   0   3  12      365.10      375.16      6.01 o 
   1   3  12       17.09       14.83      1.82 o 
   2   3  12       54.13       54.11      2.93 o 
   3   3  12      135.98      124.98      4.85 o 
   4   3  12      207.63      217.15      6.45 o 
   5   3  12       29.76       29.68      5.27 o 
   6   3  12       21.82       12.85      4.18 o 
   7   3  12        0.14       -0.92      2.46 o 
   8   3  12        7.98        4.87      5.72 o 
   9   3  12        0.00       -1.41      2.72 o 
 -16   4  12        2.82       16.01      7.17 o 
 -15   4  12       26.69       29.49      5.06 o 
 -14   4  12      111.39      122.65     11.26 o 
 -13   4  12       18.64       18.74      3.46 o 
 -12   4  12       15.01       15.92      3.01 o 
 -11   4  12      115.82      117.17     11.80 o 
 -10   4  12        0.09        4.88      6.43 o 
  -9   4  12        0.06        0.00      5.40 o 
  -8   4  12       79.68       66.78      8.87 o 
  -7   4  12       49.10       46.34      5.41 o 
  -6   4  12       32.96       31.63      4.75 o 
  -5   4  12       84.07       69.61      6.34 o 
  -4   4  12       24.19       24.42      3.03 o 
  -3   4  12       88.20       95.84      5.77 o 
  -2   4  12        4.73        2.11      1.86 o 
  -1   4  12      197.96      187.87      6.14 o 
   0   4  12       90.62       91.75      4.93 o 
   1   4  12        2.96        2.98      2.16 o 
   2   4  12       52.65       38.49      3.69 o 
   3   4  12       31.26       19.42      3.56 o 
   4   4  12       19.25       24.18      3.49 o 
   5   4  12       10.35       13.65      7.58 o 
   6   4  12       12.77       12.87      3.53 o 
   7   4  12        1.25        6.50      3.39 o 
   8   4  12        2.00        4.56      3.50 o 
 -15   5  12        0.37       -6.43      6.17 o 
 -14   5  12        2.46        3.86      7.20 o 
 -13   5  12        5.10        5.82      6.09 o 
 -12   5  12      227.77      233.74     16.90 o 
 -11   5  12       49.40       42.77     14.14 o 
 -10   5  12       18.11       14.61      6.30 o 
  -9   5  12       75.75       77.34     10.30 o 
  -8   5  12        0.92        5.45      5.13 o 
  -7   5  12        0.00       -3.43      3.91 o 
  -6   5  12       50.92       65.37      9.55 o 
  -5   5  12       27.99       41.41     13.37 o 
  -4   5  12       15.75       13.08      4.29 o 
  -3   5  12        2.86        1.08      2.01 o 
  -2   5  12       29.89       30.40      4.64 o 
  -1   5  12      148.99      157.72      7.23 o 
   0   5  12       77.82       79.62      5.26 o 
   1   5  12        2.54        0.68      2.28 o 
   2   5  12        2.51       -0.08      2.43 o 
   3   5  12        4.60        9.35      3.10 o 
   4   5  12        2.87        2.64      3.49 o 
   5   5  12       32.81       28.96      5.04 o 
   6   5  12        0.25        0.34      3.73 o 
 -12   6  12       11.63       18.37      8.74 o 
 -11   6  12       40.54       29.26     12.98 o 
 -10   6  12        0.02        7.66      5.79 o 
  -9   6  12       51.50       51.75     12.34 o 
  -8   6  12      161.77      150.86     14.08 o 
  -7   6  12       34.10       32.11      9.64 o 
  -6   6  12        0.64        3.12      9.90 o 
  -5   6  12       65.54       66.18     16.19 o 
  -4   6  12        1.74       -0.77      3.16 o 
  -3   6  12        0.05       -2.22      2.33 o 
  -2   6  12        0.60        1.61      2.60 o 
  -1   6  12        0.74        5.43      3.70 o 
   0   6  12       14.79       20.64      5.07 o 
   1   6  12        7.95        8.43      3.93 o 
   2   6  12        0.05       -1.22      3.28 o 
   3   6  12       12.28        4.87      4.55 o 
   4   6  12       31.07       36.27      7.10 o 
  -9   7  12        1.40       -2.73      5.09 o 
  -8   7  12        4.78        7.54      6.08 o 
  -7   7  12        4.32        5.25      6.17 o 
  -6   7  12       20.95       10.09      6.89 o 
  -5   7  12        1.27        7.69      6.31 o 
  -4   7  12        8.18       11.23      6.94 o 
  -3   7  12        7.10       11.65      7.17 o 
  -2   7  12       14.30        7.37      6.10 o 
  -1   7  12        0.27       -1.18      3.55 o 
   0   7  12        0.72        3.38      3.88 o 
 -17   0  13       97.45       69.66     13.62 o 
 -15   0  13      225.13      239.07     22.11 o 
 -13   0  13       44.07       56.55     10.80 o 
 -11   0  13      174.12      149.10     15.68 o 
  -9   0  13        9.86       11.73      4.51 o 
  -7   0  13      244.27      239.02      9.07 o 
  -5   0  13        2.03        2.59      2.19 o 
  -3   0  13      479.36      457.93      9.29 o 
  -1   0  13      166.42      188.55      7.06 o 
   1   0  13      358.52      362.42      8.11 o 
   3   0  13        4.79       -0.73      1.92 o 
   5   0  13       75.83       72.05      6.50 o 
   7   0  13       17.38       16.97      4.11 o 
   9   0  13        2.79        0.27      3.18 o 
 -18   1  13       34.08       28.53     14.40 o 
 -17   1  13       51.68       46.78      7.99 o 
 -16   1  13       10.70        6.58      4.72 o 
 -15   1  13        0.43        2.96      4.18 o 
 -14   1  13      487.05      509.04     34.83 o 
 -13   1  13      190.33      215.45     14.18 o 
 -12   1  13       21.78       14.93      8.23 o 
 -11   1  13       24.02       33.06      5.67 o 
 -10   1  13       10.27        8.87      3.97 o 
  -9   1  13        0.42       -1.33      2.42 o 
  -8   1  13        5.45        7.59      2.44 o 
  -7   1  13        2.34        1.27      2.53 o 
  -6   1  13      188.52      193.46      5.77 o 
  -5   1  13       15.83       17.70      2.03 o 
  -4   1  13      172.95      180.66      3.95 o 
  -3   1  13      214.21      215.35      4.36 o 
  -2   1  13      504.30      497.66      6.96 o 
  -1   1  13      202.17      176.47      4.17 o 
   0   1  13      144.86      141.21      3.94 o 
   1   1  13        0.80        0.43      1.28 o 
   2   1  13       80.59       81.70      3.28 o 
   3   1  13      109.52       94.91      4.47 o 
   4   1  13       52.16       51.20      3.13 o 
   5   1  13      166.50      156.00      5.08 o 
   6   1  13        9.38       14.15      2.31 o 
   7   1  13       15.34       14.16      2.39 o 
   8   1  13        3.07        2.75      2.24 o 
   9   1  13        3.96        0.10      2.13 o 
 -18   2  13       19.55       24.47     10.80 o 
 -17   2  13       13.77       23.71      6.54 o 
 -16   2  13       85.98       77.12      8.10 o 
 -15   2  13       58.24       51.05     10.34 o 
 -14   2  13       33.21       26.70      5.19 o 
 -13   2  13       21.41       26.01      4.79 o 
 -12   2  13       23.19       24.19      4.23 o 
 -11   2  13      259.78      253.60      9.08 o 
 -10   2  13     1666.05     1747.05     24.98 o 
  -9   2  13       54.03       48.79      7.05 o 
  -8   2  13      498.48      577.71     12.20 o 
  -7   2  13      105.71       97.24      5.62 o 
  -6   2  13       52.94       47.99      3.65 o 
  -5   2  13       39.24       34.21      2.58 o 
  -4   2  13      141.23      142.19      4.65 o 
  -3   2  13       28.50       26.62      1.75 o 
  -2   2  13        7.20        3.93      1.24 o 
  -1   2  13        5.45        5.46      1.35 o 
   0   2  13      144.56      130.46      3.74 o 
   1   2  13        1.02        0.80      1.29 o 
   2   2  13      227.58      230.16      5.01 o 
   3   2  13        1.26       -1.25      1.80 o 
   4   2  13       61.92       52.63      3.19 o 
   5   2  13        0.20        1.07      1.77 o 
   6   2  13        0.18       -0.05      2.06 o 
   7   2  13       21.26       18.80      3.64 o 
   8   2  13        0.04       -2.60      2.27 o 
   9   2  13        0.50        2.33      3.67 o 
 -17   3  13       36.63       30.88      6.03 o 
 -16   3  13        0.03       -0.49      3.61 o 
 -15   3  13        0.18       -2.96      2.94 o 
 -14   3  13       28.37       32.22      4.62 o 
 -13   3  13      281.16      276.29      9.53 o 
 -12   3  13       99.84      109.50      5.76 o 
 -11   3  13        0.00        2.24      2.06 o 
 -10   3  13      104.14       86.55      5.93 o 
  -9   3  13      573.60      567.97     14.61 o 
  -8   3  13       50.83       48.88      3.36 o 
  -7   3  13       30.43       27.57      2.61 o 
  -6   3  13       36.21       47.48      3.28 o 
  -5   3  13      245.79      249.02      4.86 o 
  -4   3  13        3.60        4.91      1.93 o 
  -3   3  13      125.08      144.80      5.12 o 
  -2   3  13        6.17        5.48      2.04 o 
  -1   3  13       59.62       62.21      3.66 o 
   0   3  13        1.86        0.08      2.09 o 
   1   3  13        0.63        0.35      2.02 o 
   2   3  13      375.87      407.82     12.81 o 
   3   3  13      119.55      106.39      8.31 o 
   4   3  13        9.63        9.68      3.13 o 
   5   3  13        0.03       -2.03      1.99 o 
   6   3  13        8.08        4.63      2.63 o 
   7   3  13       35.43       35.54      4.36 o 
   8   3  13        2.85       -1.14      2.59 o 
 -16   4  13        9.15        4.68      3.88 o 
 -15   4  13       72.56       91.73      7.21 o 
 -14   4  13        0.00        1.43      3.22 o 
 -13   4  13       17.88       27.46      3.69 o 
 -12   4  13       48.69       42.02      4.35 o 
 -11   4  13       32.81       17.22      8.23 o 
 -10   4  13       27.85        9.25      6.43 o 
  -9   4  13       46.83       43.44     10.03 o 
  -8   4  13       64.56       61.06      8.87 o 
  -7   4  13       20.32       13.24      3.70 o 
  -6   4  13        1.30        1.97      2.76 o 
  -5   4  13        4.27        3.58      2.23 o 
  -4   4  13       10.67        9.70      2.56 o 
  -3   4  13      161.85      159.45      9.02 o 
  -2   4  13        0.68        2.48      3.19 o 
  -1   4  13      328.44      308.89     13.13 o 
   0   4  13       69.15       83.75      4.93 o 
   1   4  13      283.00      259.33      8.12 o 
   2   4  13       87.83       80.03      7.66 o 
   3   4  13       47.83       38.10      4.93 o 
   4   4  13        2.62        0.63      3.46 o 
   5   4  13       40.45       41.29      5.16 o 
   6   4  13        5.09        5.32      4.08 o 
   7   4  13        1.64        0.05      3.36 o 
 -14   5  13       78.47      123.13     17.99 o 
 -13   5  13       13.74       21.85      7.40 o 
 -12   5  13       30.77       10.60      8.61 o 
 -11   5  13       96.06       89.38     11.29 o 
 -10   5  13       50.23       41.81     10.28 o 
  -9   5  13        0.51        3.94      5.09 o 
  -8   5  13        3.40        4.85      5.13 o 
  -7   5  13       27.89       12.50      5.78 o 
  -6   5  13        9.53       11.31      6.94 o 
  -5   5  13       27.15       16.71      7.71 o 
  -4   5  13        0.49        1.28      3.46 o 
  -3   5  13        4.13        6.49      3.89 o 
  -2   5  13       53.84       46.38      4.21 o 
  -1   5  13        4.38        2.43      2.51 o 
   0   5  13       43.61       32.79      5.86 o 
   1   5  13      188.63      170.50      8.78 o 
   2   5  13       86.19       77.58      6.68 o 
   3   5  13        1.56        2.44      3.20 o 
   4   5  13        0.30       -1.27      3.47 o 
   5   5  13        1.06       -0.85      3.22 o 
 -12   6  13       28.95       50.24      9.70 o 
 -11   6  13       25.63       32.27      8.23 o 
 -10   6  13       12.46       11.77      6.70 o 
  -9   6  13       13.16       24.09      7.66 o 
  -8   6  13       51.64       41.76      8.74 o 
  -7   6  13       21.92       35.34      8.29 o 
  -6   6  13        0.88       -6.78      4.52 o 
  -5   6  13        3.22       -1.11      4.94 o 
  -4   6  13       12.81        5.46      3.66 o 
  -3   6  13        0.65       -4.15      2.77 o 
  -2   6  13        0.01       -4.16      2.78 o 
  -1   6  13        3.54        3.06      3.63 o 
   0   6  13       52.21       47.45      6.57 o 
   1   6  13       71.82       96.35      8.56 o 
   2   6  13        1.44       -0.60      5.96 o 
   3   6  13        3.68        2.30      5.15 o 
  -6   7  13        3.45        3.50      5.99 o 
  -5   7  13       12.57        9.10      7.07 o 
  -4   7  13       34.31       30.44     12.47 o 
  -3   7  13       10.94       12.22      4.45 o 
 -18   0  14        3.15        5.91      7.45 o 
 -16   0  14      127.34      120.05     16.97 o 
 -14   0  14        0.10        3.60      6.43 o 
 -12   0  14      354.20      388.93     23.14 o 
 -10   0  14      108.81       96.66     13.37 o 
  -8   0  14      411.58      422.87     14.06 o 
  -6   0  14       25.11       18.34      3.69 o 
  -4   0  14       89.38       73.62      4.17 o 
  -2   0  14      842.37      855.14     14.32 o 
   0   0  14      134.66      158.40      5.78 o 
   2   0  14       22.70       12.49      3.61 o 
   4   0  14       48.42       48.83      4.96 o 
   6   0  14        4.17        1.12      2.88 o 
   8   0  14        9.91        2.70      7.30 o 
 -18   1  14       69.73       91.50     11.15 o 
 -17   1  14       12.43       17.96      9.13 o 
 -16   1  14       22.91       23.98      6.70 o 
 -15   1  14       19.96       17.20      5.91 o 
 -14   1  14        0.01       -1.75      4.17 o 
 -13   1  14      130.31      108.51     12.72 o 
 -12   1  14        7.32       -0.02      4.63 o 
 -11   1  14      184.41      181.43     17.65 o 
 -10   1  14        0.09        3.69      3.72 o 
  -9   1  14      465.70      526.09     12.39 o 
  -8   1  14       69.38       82.44      5.75 o 
  -7   1  14        0.61       -0.15      1.80 o 
  -6   1  14        4.35        6.78      2.23 o 
  -5   1  14       86.48       90.78      3.98 o 
  -4   1  14       26.84       19.15      1.82 o 
  -3   1  14        0.14       -0.12      1.23 o 
  -2   1  14        1.66        3.02      1.46 o 
  -1   1  14      219.86      212.98      4.72 o 
   0   1  14        8.16        6.92      1.57 o 
   1   1  14       38.68       40.55      2.52 o 
   2   1  14        8.36        6.79      1.91 o 
   3   1  14       73.01       73.57      3.69 o 
   4   1  14        2.25        4.57      1.89 o 
   5   1  14       16.38       21.04      2.58 o 
   6   1  14       39.99       41.47      3.31 o 
   7   1  14        2.90        4.85      2.15 o 
   8   1  14        7.50        6.98      2.32 o 
 -17   2  14        2.47       -0.97      9.13 o 
 -16   2  14        9.06       13.02      4.82 o 
 -15   2  14        3.10        9.82      7.14 o 
 -14   2  14        0.48       -4.05      2.92 o 
 -13   2  14      110.99      115.25      7.73 o 
 -12   2  14      106.54      104.68      7.68 o 
 -11   2  14       29.93       24.79      3.46 o 
 -10   2  14      261.23      260.67     10.65 o 
  -9   2  14       15.35       21.42      3.38 o 
  -8   2  14        2.71        8.49      2.53 o 
  -7   2  14      231.25      213.92      7.27 o 
  -6   2  14        7.10        5.33      2.17 o 
  -5   2  14       59.44       68.04      3.64 o 
  -4   2  14        7.43        5.20      1.76 o 
  -3   2  14       37.73       29.61      2.69 o 
  -2   2  14        0.12       -2.20      1.47 o 
  -1   2  14      129.98      121.13      6.43 o 
   0   2  14        6.64        6.52      1.86 o 
   1   2  14       11.00       11.65      1.91 o 
   2   2  14      149.76      133.87      4.44 o 
   3   2  14        3.36       -0.48      1.59 o 
   4   2  14       60.99       73.10      3.73 o 
   5   2  14       13.30       15.82      2.53 o 
   6   2  14       51.79       50.59      3.96 o 
   7   2  14        0.02        1.76      2.32 o 
 -16   3  14       25.49       20.84      4.69 o 
 -15   3  14        1.99        7.20      3.56 o 
 -14   3  14      113.86      130.91      8.08 o 
 -13   3  14        5.16        9.12      3.41 o 
 -12   3  14       47.35       45.09      4.04 o 
 -11   3  14        9.66        9.33      2.61 o 
 -10   3  14      302.48      336.82      8.13 o 
  -9   3  14        1.15        3.79      2.38 o 
  -8   3  14       30.35       27.00      2.84 o 
  -7   3  14        3.50        0.12      1.69 o 
  -6   3  14       12.82       17.01      2.09 o 
  -5   3  14        1.36        0.63      1.32 o 
  -4   3  14        0.67       -1.32      1.35 o 
  -3   3  14       53.17       58.02      3.80 o 
  -2   3  14      209.01      230.09     10.06 o 
  -1   3  14        0.00       -2.54      1.87 o 
   0   3  14        8.39       12.92      3.08 o 
   1   3  14      112.48       93.49      8.28 o 
   2   3  14      179.09      172.37      8.72 o 
   3   3  14       97.46       86.82      6.15 o 
   4   3  14        3.38        6.30      3.38 o 
   5   3  14        2.33        3.55      2.80 o 
   6   3  14        7.39        8.19      3.13 o 
   7   3  14        2.40        0.09      3.36 o 
 -15   4  14       12.06       12.21      3.82 o 
 -14   4  14       16.76       13.12      3.56 o 
 -13   4  14        1.87        0.33      2.30 o 
 -12   4  14       21.32       40.62     10.80 o 
 -11   4  14       79.42       62.72     12.34 o 
 -10   4  14        6.30       17.22      7.97 o 
  -9   4  14       23.21       30.08      9.51 o 
  -8   4  14      118.61      125.96     15.94 o 
  -7   4  14       11.37       11.47      4.11 o 
  -6   4  14        1.93       -1.12      3.21 o 
  -5   4  14        2.87        0.18      2.55 o 
  -4   4  14      277.00      286.41      9.48 o 
  -3   4  14       10.48       25.23      5.04 o 
  -2   4  14        5.96        4.37      3.05 o 
  -1   4  14        0.11        8.54      3.08 o 
   0   4  14      172.73      199.03     10.43 o 
   1   4  14        0.01        0.76      3.28 o 
   2   4  14        8.70        5.72      3.34 o 
   3   4  14        2.53        6.55      3.28 o 
   4   4  14        3.67        6.28      4.15 o 
   5   4  14        1.73       11.88      5.40 o 
 -13   5  14       18.25       30.31      8.20 o 
 -12   5  14        5.54        6.07      6.81 o 
 -11   5  14       49.87       47.60     10.80 o 
 -10   5  14        4.95        5.50      5.99 o 
  -9   5  14       63.12       71.44     11.95 o 
  -8   5  14       37.80       41.64     11.05 o 
  -7   5  14      253.11      209.50     20.56 o 
  -6   5  14        6.93        1.29      6.68 o 
  -5   5  14       17.18       14.14      7.97 o 
  -4   5  14        5.72        6.89      3.76 o 
  -3   5  14        2.70       -0.68      3.27 o 
  -2   5  14        0.38       -3.50      3.86 o 
  -1   5  14       34.29       44.05      6.75 o 
   0   5  14        0.02        1.22      3.10 o 
   1   5  14       13.37       13.18      3.93 o 
   2   5  14        9.73       11.04      5.70 o 
   3   5  14       77.16       67.65      6.70 o 
   4   5  14        2.89        5.90      5.57 o 
 -10   6  14       34.59       28.67      8.10 o 
  -9   6  14        0.01        4.76      5.90 o 
  -8   6  14       21.61       23.68      7.60 o 
  -7   6  14       24.07       15.22      8.61 o 
  -6   6  14        0.97        7.05      6.18 o 
  -5   6  14       42.36       37.15      8.87 o 
  -4   6  14       44.86       40.60      6.36 o 
  -3   6  14        8.02       12.85      4.34 o 
  -2   6  14        5.46       11.27      4.69 o 
  -1   6  14       53.81       49.67      6.54 o 
   0   6  14       24.76       23.89      5.28 o 
   1   6  14        0.19       -1.50      3.44 o 
 -17   0  15       57.11       68.12     13.88 o 
 -15   0  15      116.28      101.03     15.42 o 
 -13   0  15      112.76      110.28     14.91 o 
 -11   0  15       24.83       35.73      9.25 o 
  -9   0  15      435.74      435.33     15.48 o 
  -7   0  15       11.92        8.62      3.61 o 
  -5   0  15       85.05       97.21      5.86 o 
  -3   0  15       91.08       85.08      4.70 o 
  -1   0  15       55.66       64.71      5.03 o 
   1   0  15       12.14       12.03      3.13 o 
   3   0  15        1.43       -0.32      2.52 o 
   5   0  15        9.26       12.60      5.27 o 
   7   0  15       27.38       31.28      4.89 o 
 -17   1  15        0.56        3.39      5.53 o 
 -16   1  15       14.58       11.19      7.84 o 
 -15   1  15       25.68       36.36     10.93 o 
 -14   1  15       85.88       92.94     10.34 o 
 -13   1  15        1.96       -1.67      4.18 o 
 -12   1  15        6.61       16.91      9.38 o 
 -11   1  15       11.64       17.32      5.27 o 
 -10   1  15        1.81        4.22      2.85 o 
  -9   1  15      425.19      431.48     11.64 o 
  -8   1  15      170.14      173.62      6.85 o 
  -7   1  15       13.41       15.98      2.85 o 
  -6   1  15      108.98      120.07      5.93 o 
  -5   1  15       69.99       56.96      3.46 o 
  -4   1  15        1.04       -0.14      1.61 o 
  -3   1  15       81.09       86.12      3.50 o 
  -2   1  15       71.41       80.57      3.49 o 
  -1   1  15       47.33       43.52      2.80 o 
   0   1  15        2.45        2.38      1.79 o 
   1   1  15       17.04       17.29      2.23 o 
   2   1  15       78.98       89.05      4.14 o 
   3   1  15      198.40      203.50      9.04 o 
   4   1  15       21.17       19.78      2.58 o 
   5   1  15        3.98        4.27      2.08 o 
   6   1  15        2.17        1.11      2.48 o 
   7   1  15        0.16       -1.36      2.09 o 
 -17   2  15        7.11       -2.86      4.61 o 
 -16   2  15       39.02       47.47      8.09 o 
 -15   2  15       45.47       45.70      6.43 o 
 -14   2  15        0.98       -0.52      3.46 o 
 -13   2  15      132.23      145.08      8.69 o 
 -12   2  15       23.83       37.74      4.48 o 
 -11   2  15       25.03       35.57      4.33 o 
 -10   2  15       28.46       28.11      3.95 o 
  -9   2  15       32.81       51.26      4.71 o 
  -8   2  15      172.06      172.59      7.93 o 
  -7   2  15        0.90        0.44      2.23 o 
  -6   2  15        4.67        3.17      2.36 o 
  -5   2  15       24.20       24.26      2.58 o 
  -4   2  15      107.60       98.92      7.09 o 
  -3   2  15       14.10        8.90      2.50 o 
  -2   2  15        0.36        0.29      1.95 o 
  -1   2  15       23.04       11.91      2.41 o 
   0   2  15      144.62      132.87      5.93 o 
   1   2  15       40.89       54.00      4.24 o 
   2   2  15        1.87        0.40      2.93 o 
   3   2  15       24.34       19.42      3.24 o 
   4   2  15      208.10      208.72      7.67 o 
   5   2  15       12.69       17.19      3.37 o 
   6   2  15        6.37       -0.35      2.94 o 
 -16   3  15        4.41        0.22      4.09 o 
 -15   3  15        8.57       12.77      4.90 o 
 -14   3  15        0.00        0.04      3.14 o 
 -13   3  15      220.12      244.54      9.67 o 
 -12   3  15        5.37        2.95      3.00 o 
 -11   3  15       47.39       60.03      4.35 o 
 -10   3  15        5.71        4.34      2.31 o 
  -9   3  15      165.59      178.90      6.71 o 
  -8   3  15       17.80       12.24      2.51 o 
  -7   3  15      169.77      188.61      5.97 o 
  -6   3  15        4.54        5.31      2.21 o 
  -5   3  15       39.21       24.69      2.44 o 
  -4   3  15        0.18        0.91      1.77 o 
  -3   3  15       92.12      111.20      6.85 o 
  -2   3  15        1.65        2.23      2.74 o 
  -1   3  15       26.88       34.29      4.75 o 
   0   3  15        3.91        5.78      3.34 o 
   1   3  15       37.73       44.85      5.34 o 
   2   3  15       19.41       21.86      4.35 o 
   3   3  15       17.78       16.71      4.09 o 
   4   3  15        6.89        5.62      3.49 o 
   5   3  15        6.20        2.20      3.19 o 
 -14   4  15       20.62       25.11      3.78 o 
 -13   4  15       39.03       41.87      5.08 o 
 -12   4  15       59.07       55.01     12.60 o 
 -11   4  15        0.01       -0.26      5.66 o 
 -10   4  15        4.53       12.85      7.45 o 
  -9   4  15       53.69       61.95     12.34 o 
  -8   4  15       35.89       40.87     10.28 o 
  -7   4  15        8.82       16.45      7.71 o 
  -6   4  15       23.91       17.47      4.75 o 
  -5   4  15       49.51       48.75      6.83 o 
  -4   4  15        3.65       11.01      3.34 o 
  -3   4  15       63.38       57.02      5.45 o 
  -2   4  15        9.71       10.48      3.46 o 
  -1   4  15      218.59      196.58     12.50 o 
   0   4  15        1.35       -1.42      4.33 o 
   1   4  15       10.13        8.52      3.81 o 
   2   4  15       15.59       13.36      3.93 o 
   3   4  15       30.88       24.88      4.92 o 
   4   4  15       30.84       30.76      6.16 o 
 -12   5  15       48.90       71.55     11.16 o 
 -11   5  15        7.87        4.51      7.71 o 
 -10   5  15       50.36       53.48      9.94 o 
  -9   5  15       10.54       11.05      8.23 o 
  -8   5  15       12.65       10.28      7.71 o 
  -7   5  15       15.42       20.31      8.74 o 
  -6   5  15       72.15       82.77     13.88 o 
  -5   5  15        0.37        1.75      3.42 o 
  -4   5  15        0.07       -3.86      3.14 o 
  -3   5  15        0.54       -0.51      3.31 o 
  -2   5  15        6.56        3.27      4.63 o 
  -1   5  15       39.51       34.82      5.99 o 
   0   5  15        3.29        0.68      3.49 o 
   1   5  15        0.39        2.48      3.56 o 
   2   5  15       10.15       20.68      4.86 o 
  -9   6  15        0.70        2.49      6.15 o 
  -8   6  15        6.44       -2.57      5.91 o 
  -7   6  15       17.14       39.94      9.15 o 
  -6   6  15        0.54        9.42     10.41 o 
  -5   6  15        3.86        6.82      6.42 o 
  -4   6  15       22.48       22.98      5.20 o 
  -3   6  15       21.30       24.57      6.02 o 
  -2   6  15        1.93       -2.50      3.42 o 
 -16   0  16       24.56       39.59     10.80 o 
 -14   0  16       10.52        1.54      6.68 o 
 -12   0  16      244.00      256.55     20.05 o 
 -10   0  16        5.08       -6.43      4.88 o 
  -8   0  16      103.55      120.56     15.17 o 
  -6   0  16       35.38       27.25      8.74 o 
  -4   0  16       10.80        7.21      2.73 o 
  -2   0  16        7.38        8.97      3.11 o 
   0   0  16      132.64      131.17      7.05 o 
   2   0  16       43.09       41.46      4.71 o 
   4   0  16        0.22       -0.53      2.88 o 
   6   0  16       15.59       12.80      4.03 o 
 -17   1  16        8.21       10.03      6.07 o 
 -16   1  16       44.29       35.78      9.38 o 
 -15   1  16       54.44       54.82     12.34 o 
 -14   1  16        0.13        5.58      4.88 o 
 -13   1  16       39.25       21.09      6.30 o 
 -12   1  16        1.43        2.81      4.61 o 
 -11   1  16        0.55       -5.12      3.72 o 
 -10   1  16       86.68       94.07     16.19 o 
  -9   1  16        5.82        4.51      2.88 o 
  -8   1  16      107.72       87.46      6.23 o 
  -7   1  16       44.06       54.88      5.11 o 
  -6   1  16       70.62       63.17      5.38 o 
  -5   1  16       27.29       25.73      2.98 o 
  -4   1  16       15.29       17.56      4.70 o 
  -3   1  16       16.88       17.86      2.97 o 
  -2   1  16       52.42       50.28      4.42 o 
  -1   1  16       20.74       18.26      5.38 o 
   0   1  16       29.10       29.66      3.52 o 
   1   1  16       25.24       26.79      3.62 o 
   2   1  16        5.20        7.10      2.52 o 
   3   1  16        1.85        4.04      2.06 o 
   4   1  16       16.00       12.01      2.74 o 
   5   1  16       33.12       41.69      3.76 o 
 -16   2  16        0.64       -2.16      4.63 o 
 -15   2  16       64.38       77.78      8.20 o 
 -14   2  16        0.80        0.09      3.71 o 
 -13   2  16      196.77      222.91     10.44 o 
 -12   2  16      209.91      200.64     13.14 o 
 -11   2  16       13.87        9.95      3.18 o 
 -10   2  16       26.81       29.68      4.14 o 
  -9   2  16       56.67       71.88      6.37 o 
  -8   2  16       12.56       13.58      3.25 o 
  -7   2  16       21.09       13.75      3.82 o 
  -6   2  16        4.96        6.68      2.71 o 
  -5   2  16       72.31       68.80      5.54 o 
  -4   2  16        2.71        4.94      2.20 o 
  -3   2  16       19.03       22.30      3.31 o 
  -2   2  16        0.09       -1.18      2.21 o 
  -1   2  16       11.59        9.51      2.79 o 
   0   2  16      135.03      149.74      8.73 o 
   1   2  16        0.14       -2.78      2.31 o 
   2   2  16       14.93       17.25      5.57 o 
   3   2  16        0.94        2.77      2.61 o 
   4   2  16       21.60       14.60      3.27 o 
   5   2  16        0.20        1.18      2.58 o 
 -15   3  16        0.75       -2.43      3.79 o 
 -14   3  16       71.64       76.42     12.28 o 
 -13   3  16        1.98        4.43      3.85 o 
 -12   3  16        0.82       -0.97      3.50 o 
 -11   3  16        2.31        1.07      3.21 o 
 -10   3  16      195.23      189.84      7.42 o 
  -9   3  16       18.76       16.43      3.12 o 
  -8   3  16      107.84      107.64      5.79 o 
  -7   3  16       77.80       77.73      4.82 o 
  -6   3  16       46.14       56.00      5.38 o 
  -5   3  16        2.75        1.56      1.80 o 
  -4   3  16        3.76        4.79      2.91 o 
  -3   3  16       81.56       83.04      7.51 o 
  -2   3  16       70.35       78.72      7.55 o 
  -1   3  16       59.41       63.63      6.58 o 
   0   3  16       76.02       89.74      6.92 o 
   1   3  16        2.55       -0.11      3.01 o 
   2   3  16       19.33       18.08      4.42 o 
   3   3  16        1.27        3.01      3.45 o 
   4   3  16        0.58        4.95      3.45 o 
 -13   4  16       10.69       10.28      7.97 o 
 -12   4  16      111.46      114.91     17.22 o 
 -11   4  16       43.20       32.39     10.54 o 
 -10   4  16       18.99       19.28      9.25 o 
  -9   4  16       20.84       16.19      8.74 o 
  -8   4  16      108.17       97.94     15.42 o 
  -7   4  16        1.37       -0.26      6.94 o 
  -6   4  16        0.04        2.57      6.94 o 
  -5   4  16       22.99       23.87      4.04 o 
  -4   4  16        7.67        3.23      3.00 o 
  -3   4  16       35.17       39.15      6.07 o 
  -2   4  16       37.85       32.98      5.68 o 
  -1   4  16       43.56       48.88      6.73 o 
   0   4  16       77.78       95.60      7.54 o 
   1   4  16       23.23       22.42      4.85 o 
   2   4  16        1.10       -1.74      3.43 o 
 -11   5  16       85.80       89.18     12.34 o 
 -10   5  16        0.10       -1.29      6.43 o 
  -9   5  16       28.23       10.54      8.48 o 
  -8   5  16       28.11       16.19      8.48 o 
  -7   5  16       33.42       21.34      9.25 o 
  -6   5  16        0.14       -5.66      5.66 o 
  -5   5  16        5.87        4.21      7.71 o 
  -4   5  16       10.85       12.91      4.47 o 
  -3   5  16       16.00       16.82      8.74 o 
  -2   5  16       13.70        7.22      5.53 o 
  -1   5  16        6.50        7.66      4.51 o 
   0   5  16       54.78       63.72      9.38 o 
 -15   0  17        2.53        0.51      6.94 o 
 -13   0  17       48.72       44.99     11.05 o 
 -11   0  17      195.39      156.81     18.51 o 
  -9   0  17      133.91      157.32     17.99 o 
  -7   0  17      142.55      150.12     17.48 o 
  -5   0  17      262.13      311.82     21.34 o 
  -3   0  17        3.34       19.54      7.97 o 
  -1   0  17       94.43      105.11     14.78 o 
   1   0  17        5.57        2.84      3.09 o 
   3   0  17       37.07       51.19      6.11 o 
 -16   1  17       17.54       16.39      6.51 o 
 -15   1  17        1.15        6.84      5.36 o 
 -14   1  17       88.18       76.46     22.75 o 
 -13   1  17        3.43        0.93      4.81 o 
 -12   1  17      116.13      111.28     14.52 o 
 -11   1  17      133.81      140.26     21.59 o 
 -10   1  17       71.70       63.64      9.77 o 
  -9   1  17       99.45       84.54     14.14 o 
  -8   1  17        2.16        4.59      3.82 o 
  -7   1  17        3.50        6.59      3.60 o 
  -6   1  17       36.41       43.39      6.04 o 
  -5   1  17        2.97       -1.99      2.10 o 
  -4   1  17       27.72       26.90      3.59 o 
  -3   1  17       12.66        9.08      2.90 o 
  -2   1  17      155.79      157.22      9.04 o 
  -1   1  17        0.00        1.94      3.19 o 
   0   1  17        1.43        3.73      2.54 o 
   1   1  17        0.37        2.43      2.60 o 
   2   1  17       11.70        5.75      2.74 o 
   3   1  17        8.43        9.41      2.86 o 
   4   1  17        2.51        5.90      2.77 o 
 -15   2  17       22.28       25.16      5.52 o 
 -14   2  17       14.30       12.27      5.05 o 
 -13   2  17        6.53        2.71      3.53 o 
 -12   2  17      125.06      131.13     12.19 o 
 -11   2  17        0.98       -0.03      3.72 o 
 -10   2  17        0.25        1.53      3.34 o 
  -9   2  17        3.42        7.83      3.69 o 
  -8   2  17       25.55       28.82      4.99 o 
  -7   2  17        0.56       -1.08      2.87 o 
  -6   2  17       23.87       30.49      6.04 o 
  -5   2  17        1.74       -0.70      2.20 o 
  -4   2  17       34.62       43.88      4.27 o 
  -3   2  17       16.10       12.49      3.05 o 
  -2   2  17        3.33        4.49      3.49 o 
  -1   2  17        1.43        5.59      3.21 o 
   0   2  17       11.68       12.14      3.28 o 
   1   2  17        0.51       -0.09      2.68 o 
   2   2  17       37.65       35.33      4.38 o 
   3   2  17        0.48        4.56      2.97 o 
 -14   3  17        2.04        9.82      6.43 o 
 -13   3  17       10.35        7.48      4.33 o 
 -12   3  17        2.18       -1.48      3.39 o 
 -11   3  17       72.67       84.68      7.01 o 
 -10   3  17        1.49        4.43      4.35 o 
  -9   3  17       28.66       33.97      4.73 o 
  -8   3  17        0.27       -0.58      2.77 o 
  -7   3  17      157.27      148.30      8.61 o 
  -6   3  17        0.55        1.17      2.47 o 
  -5   3  17        9.62        9.65      2.34 o 
  -4   3  17        3.60        0.34      3.54 o 
  -3   3  17        0.30        4.32      4.63 o 
  -2   3  17       14.53       17.09      4.75 o 
  -1   3  17       44.22       27.66      5.41 o 
   0   3  17      100.11      100.27      7.64 o 
   1   3  17       39.46       31.58      5.29 o 
   2   3  17        0.02       -2.15      3.12 o 
 -12   4  17       18.87       25.19      9.77 o 
 -11   4  17        1.00        3.86      7.45 o 
 -10   4  17        0.16       -3.60      6.43 o 
  -9   4  17       41.13       41.64     11.31 o 
  -8   4  17       72.55       67.61     14.14 o 
  -7   4  17       82.49       67.35     13.62 o 
  -6   4  17        5.79        7.20      7.45 o 
  -5   4  17        0.86        1.32      3.61 o 
  -4   4  17        5.35        2.90      4.11 o 
  -3   4  17        0.00        5.40      3.97 o 
  -2   4  17        0.06        2.78      9.00 o 
  -1   4  17        0.29        0.55      3.94 o 
   0   4  17        2.36       -4.27      3.32 o 
  -8   5  17        1.37       -7.71      6.17 o 
  -7   5  17        8.12        2.83      7.45 o 
  -6   5  17        6.02        2.06      6.68 o 
  -5   5  17        2.54       -1.79      3.50 o 
  -4   5  17        3.17        5.68      4.32 o 
  -3   5  17        8.20        0.72      4.13 o 
 -14   0  18       22.09       13.62      8.74 o 
 -12   0  18      102.33      110.02     16.45 o 
 -10   0  18       19.14       10.28      7.20 o 
  -8   0  18      360.38      407.19     25.45 o 
  -6   0  18       11.36       11.31      7.45 o 
  -4   0  18       53.63       47.04     11.31 o 
  -2   0  18       33.72       35.73     10.54 o 
   0   0  18        8.26       13.37      7.97 o 
   2   0  18       26.08       25.46      7.08 o 
 -15   1  18       65.29       78.57     10.52 o 
 -14   1  18       11.30       13.65      5.92 o 
 -13   1  18       17.09       13.23      5.60 o 
 -12   1  18       23.34       27.74      7.32 o 
 -11   1  18      241.68      294.92     15.53 o 
 -10   1  18       34.02       34.84      7.45 o 
  -9   1  18       96.79      100.14     10.71 o 
  -8   1  18        2.58        5.52      8.10 o 
  -7   1  18        1.87        8.05      7.07 o 
  -6   1  18       31.29       32.18      5.68 o 
  -5   1  18        6.66        3.75      4.02 o 
  -4   1  18       42.91       38.95      4.24 o 
  -3   1  18        5.72        9.51      2.89 o 
  -2   1  18        1.02       -1.63      2.48 o 
  -1   1  18       12.03       11.67      3.43 o 
   0   1  18       60.57       60.66      7.57 o 
   1   1  18       95.21      106.23      6.33 o 
   2   1  18       27.71       31.79      5.62 o 
 -14   2  18        0.07        4.49      3.96 o 
 -13   2  18       32.06       39.74      6.22 o 
 -12   2  18       10.93       15.15      5.33 o 
 -11   2  18        9.00        9.39      4.43 o 
 -10   2  18        4.24        9.79      4.00 o 
  -9   2  18       80.89       80.10      7.71 o 
  -8   2  18        1.54        0.86      4.08 o 
  -7   2  18        6.97        9.32      4.00 o 
  -6   2  18        5.65        2.43      3.69 o 
  -5   2  18       24.12       28.94      3.87 o 
  -4   2  18        0.79        0.70      2.66 o 
  -3   2  18       49.65       52.24      5.42 o 
  -2   2  18       53.85       57.47      5.54 o 
  -1   2  18       58.78       64.76      6.05 o 
   0   2  18       33.87       46.68      5.43 o 
   1   2  18       71.97       72.31      8.16 o 
 -13   3  18        7.35        8.82      4.18 o 
 -12   3  18       34.41       30.17      5.20 o 
 -11   3  18        7.44       16.18      6.05 o 
 -10   3  18       75.97       85.63      8.13 o 
  -9   3  18        0.05       -2.53      2.87 o 
  -8   3  18        7.27        4.35      3.13 o 
  -7   3  18       19.33       22.10      3.66 o 
  -6   3  18        2.53        9.77      2.89 o 
  -5   3  18       21.76       18.89      3.55 o 
  -4   3  18        0.09       -3.98      2.89 o 
  -3   3  18        3.06        0.77      5.40 o 
  -2   3  18        9.58       23.39      9.77 o 
  -1   3  18        1.20        3.94      4.03 o 
   0   3  18        0.45        2.45      3.80 o 
 -10   4  18       12.20        4.11      7.97 o 
  -9   4  18       11.24        3.60      7.71 o 
  -8   4  18       43.25       38.56     11.82 o 
  -7   4  18       15.19       16.45      8.74 o 
  -6   4  18       82.54       73.52     14.65 o 
  -5   4  18        1.01       -3.00      3.54 o 
  -4   4  18        0.53        1.96      3.93 o 
  -3   4  18        7.09        9.05      4.55 o 
  -2   4  18        5.96       10.68      4.46 o 
 -13   0  19      102.22       93.06     15.42 o 
 -11   0  19       15.48        5.91      7.45 o 
  -9   0  19      119.41       75.83     13.88 o 
  -7   0  19        0.01       -0.51      5.91 o 
  -5   0  19       93.65      100.51     15.68 o 
  -3   0  19        1.28       -0.26      6.94 o 
  -1   0  19       29.62       34.96     10.54 o 
 -13   1  19        0.72        9.20      5.81 o 
 -12   1  19       86.85       83.01     10.58 o 
 -11   1  19       51.18       58.87     21.34 o 
 -10   1  19        0.49        2.59      6.56 o 
  -9   1  19       43.72       60.92      9.19 o 
  -8   1  19       13.97       27.12      6.54 o 
  -7   1  19       58.14       81.68      9.77 o 
  -6   1  19        4.06        3.88      4.87 o 
  -5   1  19        3.09        6.19      5.12 o 
  -4   1  19        4.33       20.00      9.90 o 
  -3   1  19       31.31       37.83      7.43 o 
  -2   1  19        0.11       -6.03      5.91 o 
  -1   1  19        2.77       -0.66      9.25 o 
   0   1  19       19.34       27.50      7.35 o 
 -12   2  19       17.52       19.77     10.67 o 
 -11   2  19        1.82        2.64      4.22 o 
 -10   2  19       22.88       24.22      5.39 o 
  -9   2  19        2.79        7.05      4.07 o 
  -8   2  19       65.40       68.77      7.44 o 
  -7   2  19        0.35       -1.67      4.54 o 
  -6   2  19       47.32       45.35      7.83 o 
  -5   2  19       13.53       12.22      3.59 o 
  -4   2  19        9.76        9.41      4.57 o 
  -3   2  19       22.70       23.44      8.86 o 
  -2   2  19       30.10       36.12      4.93 o 
  -1   2  19        3.47        2.06      3.33 o 
 -10   3  19        0.29        2.27      3.30 o 
  -9   3  19       11.53       12.66      6.10 o 
  -8   3  19       16.60       16.68      3.68 o 
  -7   3  19       27.12       35.71      4.22 o 
  -6   3  19       21.09       19.41      4.23 o 
  -5   3  19       33.55       35.20      3.65 o 
  -4   3  19        0.06       -2.29      3.60 o 
  -3   3  19        4.03        7.81      8.23 o 
 -10   0  20        0.19       11.57      9.00 o 
  -8   0  20        0.13        9.77      7.45 o 
  -6   0  20       34.17       38.56     10.80 o 
  -4   0  20        1.10       -4.63      5.66 o 
 -11   1  20        8.03        7.85      9.51 o 
 -10   1  20       10.78        2.71      5.44 o 
  -9   1  20        1.23        4.13      5.16 o 
  -8   1  20        7.02        6.87      7.33 o 
  -7   1  20       68.25       72.89      9.72 o 
  -6   1  20        3.17        8.03      5.34 o 
  -5   1  20       15.74       17.85      6.70 o 
  -4   1  20       22.66       16.79      6.35 o 
  -3   1  20        0.28        0.64      4.80 o 
  -9   2  20       18.19       25.23      7.08 o 
  -8   2  20       16.29        8.64      5.30 o 
  -7   2  20        0.10       -0.95      4.45 o 
  -6   2  20        2.28       10.71      5.26 o 
  -5   2  20       22.39       26.83      6.84 o 
                                                 
